# Supplementary material for: Mechanistic insights into RNA surveillance by the canonical poly(A) polymerase Pla1 of the MTREC complex
Source: Nat Commun. 2023 Feb 11;14:772. doi: 10.1038/s41467-023-36402-6 (PMC9922296; doi:10.1038/s41467-023-36402-6)
Supplement: Supplementary file 4 — Source Data [file 41467_2023_36402_MOESM4_ESM.xlsx]

## Sheet: Figure 1c
Figure 1c

## Sheet: Figure 3g
Figure 3G
Pla1
Fluorescent imaging-using Cy3					Gel stained with methylene blue
Pla1+Red1
Fluorescent imaging-using Cy3					Gel stained with methylene blue
Pla1+Red1W298A/F305A
Fluorescent imaging-using Cy3					Gel stained with methylene blue

## Sheet: Figure 4b
Figure 4B

## Sheet: Figure 4d
Figure 4D

## Sheet: Figure 5c,Suppl. Figure 8c
Condition	Gene	mean polyA tail length
Red1DEL-FTP_RNAIP	SPAC1002.01	7.19		NAs indicating low quality ONT signals were omitted
Red1DEL-FTP_RNAIP	SPAC1002.02	7.19
Red1DEL-FTP_RNAIP	SPAC1002.03c	27.6533
Red1DEL-FTP_RNAIP	SPAC1002.04c	23.49
Red1DEL-FTP_RNAIP	SPAC1002.05c	19.47
Red1DEL-FTP_RNAIP	SPAC1002.07c	44.665
Red1DEL-FTP_RNAIP	SPAC1002.09c	16.91
Red1DEL-FTP_RNAIP	SPAC1002.10c	19.89
Red1DEL-FTP_RNAIP	SPAC1002.11	27.73
Red1DEL-FTP_RNAIP	SPAC1002.12c	35.06
Red1DEL-FTP_RNAIP	SPAC1002.13c	26.535
Red1DEL-FTP_RNAIP	SPAC1002.15c	24.56
Red1DEL-FTP_RNAIP	SPAC1006.01	19.1529
Red1DEL-FTP_RNAIP	SPAC1006.03c	48.7875
Red1DEL-FTP_RNAIP	SPAC1006.04c	15.58
Red1DEL-FTP_RNAIP	SPAC1006.05c	31.585
Red1DEL-FTP_RNAIP	SPAC1006.06	19.54
Red1DEL-FTP_RNAIP	SPAC1006.07	29.6283
Red1DEL-FTP_RNAIP	SPAC1039.04	29.44
Red1DEL-FTP_RNAIP	SPAC1039.05c	28.01
Red1DEL-FTP_RNAIP	SPAC1039.06	12.1075
Red1DEL-FTP_RNAIP	SPAC1039.08	47.08
Red1DEL-FTP_RNAIP	SPAC1039.11c	51.25
Red1DEL-FTP_RNAIP	SPAC105.02c	21.61
Red1DEL-FTP_RNAIP	SPAC105.03c	29.19
Red1DEL-FTP_RNAIP	SPAC1071.02	47.1133
Red1DEL-FTP_RNAIP	SPAC1071.03c	33.67
Red1DEL-FTP_RNAIP	SPAC1071.05	19.3412
Red1DEL-FTP_RNAIP	SPAC1071.06	24.06
Red1DEL-FTP_RNAIP	SPAC1071.07c	25.0006
Red1DEL-FTP_RNAIP	SPAC1071.08	36.2158
Red1DEL-FTP_RNAIP	SPAC1071.10c	32.3375
Red1DEL-FTP_RNAIP	SPAC1071.11	37.42
Red1DEL-FTP_RNAIP	SPAC1071.12c	24.71
Red1DEL-FTP_RNAIP	SPAC1071.13	63.2864
Red1DEL-FTP_RNAIP	SPAC1093.01	38.13
Red1DEL-FTP_RNAIP	SPAC1093.02	22.415
Red1DEL-FTP_RNAIP	SPAC1093.03	35.9983
Red1DEL-FTP_RNAIP	SPAC1093.04c	23.545
Red1DEL-FTP_RNAIP	SPAC1093.06c	131.57
Red1DEL-FTP_RNAIP	SPAC1093.07	33.085
Red1DEL-FTP_RNAIP	SPAC10F6.01c	31.576
Red1DEL-FTP_RNAIP	SPAC10F6.02c	18.735
Red1DEL-FTP_RNAIP	SPAC10F6.03c	31.34
Red1DEL-FTP_RNAIP	SPAC10F6.04	14.215
Red1DEL-FTP_RNAIP	SPAC10F6.05c	26.7525
Red1DEL-FTP_RNAIP	SPAC10F6.06	22.2912
Red1DEL-FTP_RNAIP	SPAC10F6.07c	20.18
Red1DEL-FTP_RNAIP	SPAC10F6.08c	37.1
Red1DEL-FTP_RNAIP	SPAC10F6.10	45.12
Red1DEL-FTP_RNAIP	SPAC10F6.11c	59.95
Red1DEL-FTP_RNAIP	SPAC10F6.13c	21.8422
Red1DEL-FTP_RNAIP	SPAC10F6.14c	26.92
Red1DEL-FTP_RNAIP	SPAC10F6.16	53.43
Red1DEL-FTP_RNAIP	SPAC10F6.17c	27.05
Red1DEL-FTP_RNAIP	SPAC110.01	37.11
Red1DEL-FTP_RNAIP	SPAC110.02	60.19
Red1DEL-FTP_RNAIP	SPAC110.03	24.68
Red1DEL-FTP_RNAIP	SPAC110.04c	23.6605
Red1DEL-FTP_RNAIP	SPAC110.06	50.1109
Red1DEL-FTP_RNAIP	SPAC1142.01	50.8786
Red1DEL-FTP_RNAIP	SPAC1142.02c	21.2664
Red1DEL-FTP_RNAIP	SPAC1142.03c	33.095
Red1DEL-FTP_RNAIP	SPAC1142.04	42.35
Red1DEL-FTP_RNAIP	SPAC1142.05	18.4914
Red1DEL-FTP_RNAIP	SPAC1142.06	26.8669
Red1DEL-FTP_RNAIP	SPAC1142.07c	22.9225
Red1DEL-FTP_RNAIP	SPAC1142.08	60.355
Red1DEL-FTP_RNAIP	SPAC11D3.01c	16.28
Red1DEL-FTP_RNAIP	SPAC11D3.02c	25.336
Red1DEL-FTP_RNAIP	SPAC11D3.03c	32.648
Red1DEL-FTP_RNAIP	SPAC11D3.04c	35.942
Red1DEL-FTP_RNAIP	SPAC11D3.07c	77.88
Red1DEL-FTP_RNAIP	SPAC11D3.08c	35.37
Red1DEL-FTP_RNAIP	SPAC11D3.09	34.0433
Red1DEL-FTP_RNAIP	SPAC11D3.11c	8.97
Red1DEL-FTP_RNAIP	SPAC11D3.13	21.6833
Red1DEL-FTP_RNAIP	SPAC11D3.16c	26.115
Red1DEL-FTP_RNAIP	SPAC11D3.17	31.1933
Red1DEL-FTP_RNAIP	SPAC11D3.18c	69.8275
Red1DEL-FTP_RNAIP	SPAC11D3.19	30.3075
Red1DEL-FTP_RNAIP	SPAC11E3.01c	61.97
Red1DEL-FTP_RNAIP	SPAC11E3.02c	18.544
Red1DEL-FTP_RNAIP	SPAC11E3.03	66.08
Red1DEL-FTP_RNAIP	SPAC11E3.04c	31.5264
Red1DEL-FTP_RNAIP	SPAC11E3.05	19.51
Red1DEL-FTP_RNAIP	SPAC11E3.07	26.5837
Red1DEL-FTP_RNAIP	SPAC11E3.09	26.9
Red1DEL-FTP_RNAIP	SPAC11E3.10	24.1964
Red1DEL-FTP_RNAIP	SPAC11E3.11c	13.55
Red1DEL-FTP_RNAIP	SPAC11E3.12	25.8067
Red1DEL-FTP_RNAIP	SPAC11E3.13c	10.71
Red1DEL-FTP_RNAIP	SPAC11E3.14	26.055
Red1DEL-FTP_RNAIP	SPAC11E3.15	35.8336
Red1DEL-FTP_RNAIP	SPAC11G7.02	37.86
Red1DEL-FTP_RNAIP	SPAC11G7.03	11.3467
Red1DEL-FTP_RNAIP	SPAC11G7.04	23.9544
Red1DEL-FTP_RNAIP	SPAC11G7.05c	22.02
Red1DEL-FTP_RNAIP	SPAC11H11.02c	53.3233
Red1DEL-FTP_RNAIP	SPAC11H11.03c	32.125
Red1DEL-FTP_RNAIP	SPAC11H11.04	61.6
Red1DEL-FTP_RNAIP	SPAC11H11.05c	58.6957
Red1DEL-FTP_RNAIP	SPAC11H11.06	21.32
Red1DEL-FTP_RNAIP	SPAC1250.01	29.115
Red1DEL-FTP_RNAIP	SPAC1250.02	37.38
Red1DEL-FTP_RNAIP	SPAC1250.03	53.34
Red1DEL-FTP_RNAIP	SPAC1250.04c	10.2
Red1DEL-FTP_RNAIP	SPAC1250.05	33.6226
Red1DEL-FTP_RNAIP	SPAC1250.07	53.34
Red1DEL-FTP_RNAIP	SPAC1296.01c	17.21
Red1DEL-FTP_RNAIP	SPAC1296.02	26.7688
Red1DEL-FTP_RNAIP	SPAC1296.03c	22.325
Red1DEL-FTP_RNAIP	SPAC1296.04	40.03
Red1DEL-FTP_RNAIP	SPAC1296.06	32.855
Red1DEL-FTP_RNAIP	SPAC12B10.01c	22.7227
Red1DEL-FTP_RNAIP	SPAC12B10.02c	37.8467
Red1DEL-FTP_RNAIP	SPAC12B10.03	41.115
Red1DEL-FTP_RNAIP	SPAC12B10.04	21.134
Red1DEL-FTP_RNAIP	SPAC12B10.05	31.69
Red1DEL-FTP_RNAIP	SPAC12B10.06c	21.205
Red1DEL-FTP_RNAIP	SPAC12B10.08c	43.26
Red1DEL-FTP_RNAIP	SPAC12B10.11	31.78
Red1DEL-FTP_RNAIP	SPAC12B10.12c	26.21
Red1DEL-FTP_RNAIP	SPAC12B10.13	23.7333
Red1DEL-FTP_RNAIP	SPAC12B10.14c	37.24
Red1DEL-FTP_RNAIP	SPAC12B10.16c	26.705
Red1DEL-FTP_RNAIP	SPAC12G12.01c	9.04
Red1DEL-FTP_RNAIP	SPAC12G12.02	42.446
Red1DEL-FTP_RNAIP	SPAC12G12.03	24.6833
Red1DEL-FTP_RNAIP	SPAC12G12.04	24.92
Red1DEL-FTP_RNAIP	SPAC12G12.05c	13.565
Red1DEL-FTP_RNAIP	SPAC12G12.08	27.21
Red1DEL-FTP_RNAIP	SPAC12G12.09	52.64
Red1DEL-FTP_RNAIP	SPAC12G12.11c	11.33
Red1DEL-FTP_RNAIP	SPAC12G12.13c	32
Red1DEL-FTP_RNAIP	SPAC12G12.14c	44.54
Red1DEL-FTP_RNAIP	SPAC12G12.15	35.4525
Red1DEL-FTP_RNAIP	SPAC12G12.16c	30.7
Red1DEL-FTP_RNAIP	SPAC12G12.17	25.3475
Red1DEL-FTP_RNAIP	SPAC1327.01c	33.1933
Red1DEL-FTP_RNAIP	SPAC139.01c	39.7567
Red1DEL-FTP_RNAIP	SPAC139.02c	19.268
Red1DEL-FTP_RNAIP	SPAC139.03	19.13
Red1DEL-FTP_RNAIP	SPAC139.04c	14.56
Red1DEL-FTP_RNAIP	SPAC139.05	104.6
Red1DEL-FTP_RNAIP	SPAC139.06	12.8933
Red1DEL-FTP_RNAIP	SPAC1399.02	14.03
Red1DEL-FTP_RNAIP	SPAC1399.03	59.32
Red1DEL-FTP_RNAIP	SPAC1399.05c	24.4
Red1DEL-FTP_RNAIP	SPAC1399.06	45.04
Red1DEL-FTP_RNAIP	SPAC13A11.01c	15.15
Red1DEL-FTP_RNAIP	SPAC13A11.02c	41.63
Red1DEL-FTP_RNAIP	SPAC13A11.03	32.7111
Red1DEL-FTP_RNAIP	SPAC13A11.05	33.22
Red1DEL-FTP_RNAIP	SPAC13A11.06	29.4175
Red1DEL-FTP_RNAIP	SPAC13C5.01c	32.16
Red1DEL-FTP_RNAIP	SPAC13C5.03	26.04
Red1DEL-FTP_RNAIP	SPAC13C5.04	35.275
Red1DEL-FTP_RNAIP	SPAC13C5.05c	39.2644
Red1DEL-FTP_RNAIP	SPAC13C5.06c	35.345
Red1DEL-FTP_RNAIP	SPAC13C5.07	46.4307
Red1DEL-FTP_RNAIP	SPAC13D1.01c	25.6687
Red1DEL-FTP_RNAIP	SPAC13D6.01	33.88
Red1DEL-FTP_RNAIP	SPAC13D6.02c	15.362
Red1DEL-FTP_RNAIP	SPAC13D6.03c	14.55
Red1DEL-FTP_RNAIP	SPAC13D6.04c	43.03
Red1DEL-FTP_RNAIP	SPAC13F5.01c	14.825
Red1DEL-FTP_RNAIP	SPAC13F5.03c	37.3
Red1DEL-FTP_RNAIP	SPAC13F5.04c	52.961
Red1DEL-FTP_RNAIP	SPAC13F5.05	42.29
Red1DEL-FTP_RNAIP	SPAC13F5.06c	19.755
Red1DEL-FTP_RNAIP	SPAC13G6.01c	36.76
Red1DEL-FTP_RNAIP	SPAC13G6.02c	21.7886
Red1DEL-FTP_RNAIP	SPAC13G6.03	43.1217
Red1DEL-FTP_RNAIP	SPAC13G6.04	23.2811
Red1DEL-FTP_RNAIP	SPAC13G6.05c	28.61
Red1DEL-FTP_RNAIP	SPAC13G6.06c	38.6467
Red1DEL-FTP_RNAIP	SPAC13G6.07c	20.9567
Red1DEL-FTP_RNAIP	SPAC13G6.08	42.35
Red1DEL-FTP_RNAIP	SPAC13G6.09	22.2667
Red1DEL-FTP_RNAIP	SPAC13G6.10c	17.36
Red1DEL-FTP_RNAIP	SPAC13G6.11c	21.8814
Red1DEL-FTP_RNAIP	SPAC13G6.12c	26.935
Red1DEL-FTP_RNAIP	SPAC13G6.14	40.18
Red1DEL-FTP_RNAIP	SPAC13G7.01c	49.5455
Red1DEL-FTP_RNAIP	SPAC13G7.02c	18.72
Red1DEL-FTP_RNAIP	SPAC13G7.03	23.54
Red1DEL-FTP_RNAIP	SPAC13G7.04c	31.7067
Red1DEL-FTP_RNAIP	SPAC13G7.05	30.68
Red1DEL-FTP_RNAIP	SPAC13G7.06	61.985
Red1DEL-FTP_RNAIP	SPAC13G7.08c	14.06
Red1DEL-FTP_RNAIP	SPAC13G7.09c	10.46
Red1DEL-FTP_RNAIP	SPAC13G7.10	31.71
Red1DEL-FTP_RNAIP	SPAC13G7.11	28.2333
Red1DEL-FTP_RNAIP	SPAC13G7.12c	46.0227
Red1DEL-FTP_RNAIP	SPAC140.01	41.9917
Red1DEL-FTP_RNAIP	SPAC140.02	29.5759
Red1DEL-FTP_RNAIP	SPAC140.03	21
Red1DEL-FTP_RNAIP	SPAC140.04	31.0025
Red1DEL-FTP_RNAIP	SPAC1420.01c	23.1625
Red1DEL-FTP_RNAIP	SPAC1420.02c	16.8311
Red1DEL-FTP_RNAIP	SPAC1420.03	25.6593
Red1DEL-FTP_RNAIP	SPAC1420.04c	64.19
Red1DEL-FTP_RNAIP	SPAC144.01	34.92
Red1DEL-FTP_RNAIP	SPAC144.02	48.75
Red1DEL-FTP_RNAIP	SPAC144.03	22.9452
Red1DEL-FTP_RNAIP	SPAC144.04c	20.5862
Red1DEL-FTP_RNAIP	SPAC144.05	21.71
Red1DEL-FTP_RNAIP	SPAC144.06	28.4833
Red1DEL-FTP_RNAIP	SPAC144.08	18.695
Red1DEL-FTP_RNAIP	SPAC144.09c	52.09
Red1DEL-FTP_RNAIP	SPAC144.11	27.4025
Red1DEL-FTP_RNAIP	SPAC144.12	32.87
Red1DEL-FTP_RNAIP	SPAC144.13c	41.9543
Red1DEL-FTP_RNAIP	SPAC144.14	30.6825
Red1DEL-FTP_RNAIP	SPAC144.16	24.0725
Red1DEL-FTP_RNAIP	SPAC144.17c	23.045
Red1DEL-FTP_RNAIP	SPAC144.18	30.0033
Red1DEL-FTP_RNAIP	SPAC1486.01	22.67
Red1DEL-FTP_RNAIP	SPAC1486.03c	18.6067
Red1DEL-FTP_RNAIP	SPAC1486.04c	16.05
Red1DEL-FTP_RNAIP	SPAC1486.05	32.415
Red1DEL-FTP_RNAIP	SPAC1486.06	24.515
Red1DEL-FTP_RNAIP	SPAC1486.07c	38.79
Red1DEL-FTP_RNAIP	SPAC1486.08	30.1325
Red1DEL-FTP_RNAIP	SPAC1486.10	39.8633
Red1DEL-FTP_RNAIP	SPAC1486.11	17.88
Red1DEL-FTP_RNAIP	SPAC14C4.01c	31.746
Red1DEL-FTP_RNAIP	SPAC14C4.02c	10.76
Red1DEL-FTP_RNAIP	SPAC14C4.03	31.47
Red1DEL-FTP_RNAIP	SPAC14C4.04	37.5067
Red1DEL-FTP_RNAIP	SPAC14C4.05c	37.94
Red1DEL-FTP_RNAIP	SPAC14C4.06c	22.0633
Red1DEL-FTP_RNAIP	SPAC14C4.07	14.83
Red1DEL-FTP_RNAIP	SPAC14C4.10c	15.78
Red1DEL-FTP_RNAIP	SPAC14C4.11	37.662
Red1DEL-FTP_RNAIP	SPAC14C4.13	40.99
Red1DEL-FTP_RNAIP	SPAC14C4.14	22.3229
Red1DEL-FTP_RNAIP	SPAC14C4.15c	26.87
Red1DEL-FTP_RNAIP	SPAC14C4.16	10.75
Red1DEL-FTP_RNAIP	SPAC1527.01	33.95
Red1DEL-FTP_RNAIP	SPAC1527.02	35.5783
Red1DEL-FTP_RNAIP	SPAC1527.03	28.19
Red1DEL-FTP_RNAIP	SPAC1556.01c	33.52
Red1DEL-FTP_RNAIP	SPAC1556.02c	25.1409
Red1DEL-FTP_RNAIP	SPAC1556.03	21.66
Red1DEL-FTP_RNAIP	SPAC1556.04c	35.74
Red1DEL-FTP_RNAIP	SPAC1556.05c	29.6086
Red1DEL-FTP_RNAIP	SPAC1556.07	22.6253
Red1DEL-FTP_RNAIP	SPAC1556.08c	41.815
Red1DEL-FTP_RNAIP	SPAC1565.01	24.87
Red1DEL-FTP_RNAIP	SPAC1565.02c	14.715
Red1DEL-FTP_RNAIP	SPAC1565.03	79.655
Red1DEL-FTP_RNAIP	SPAC1565.04c	23.74
Red1DEL-FTP_RNAIP	SPAC1565.05	77.2833
Red1DEL-FTP_RNAIP	SPAC1565.06c	36.685
Red1DEL-FTP_RNAIP	SPAC1565.07c	21.6633
Red1DEL-FTP_RNAIP	SPAC1565.08	26.8431
Red1DEL-FTP_RNAIP	SPAC15A10.01	86.28
Red1DEL-FTP_RNAIP	SPAC15A10.02	81.33
Red1DEL-FTP_RNAIP	SPAC15A10.03c	9.42
Red1DEL-FTP_RNAIP	SPAC15A10.04c	31.74
Red1DEL-FTP_RNAIP	SPAC15A10.05c	31.275
Red1DEL-FTP_RNAIP	SPAC15A10.06	26.45
Red1DEL-FTP_RNAIP	SPAC15A10.07	30.5467
Red1DEL-FTP_RNAIP	SPAC15A10.08	104.913
Red1DEL-FTP_RNAIP	SPAC15A10.09c	35.53
Red1DEL-FTP_RNAIP	SPAC15A10.10	34.9775
Red1DEL-FTP_RNAIP	SPAC15A10.11	19.19
Red1DEL-FTP_RNAIP	SPAC15A10.12c	28.7017
Red1DEL-FTP_RNAIP	SPAC15A10.13	11.895
Red1DEL-FTP_RNAIP	SPAC15A10.16	13.97
Red1DEL-FTP_RNAIP	SPAC15E1.02c	25.4364
Red1DEL-FTP_RNAIP	SPAC15E1.03	24.6706
Red1DEL-FTP_RNAIP	SPAC15E1.04	27.67
Red1DEL-FTP_RNAIP	SPAC15E1.05c	19.56
Red1DEL-FTP_RNAIP	SPAC15E1.06	21.345
Red1DEL-FTP_RNAIP	SPAC15E1.07c	41.44
Red1DEL-FTP_RNAIP	SPAC15E1.08	20.5033
Red1DEL-FTP_RNAIP	SPAC15E1.09	52.204
Red1DEL-FTP_RNAIP	SPAC15E1.10	39.59
Red1DEL-FTP_RNAIP	SPAC15F9.02	29.498
Red1DEL-FTP_RNAIP	SPAC15F9.03c	22.7076
Red1DEL-FTP_RNAIP	SPAC16.01	11.64
Red1DEL-FTP_RNAIP	SPAC16.02c	28.4108
Red1DEL-FTP_RNAIP	SPAC16.04	97.22
Red1DEL-FTP_RNAIP	SPAC16.05c	30.842
Red1DEL-FTP_RNAIP	SPAC1610.02c	20.72
Red1DEL-FTP_RNAIP	SPAC1610.03c	19.2
Red1DEL-FTP_RNAIP	SPAC1635.01	16.3662
Red1DEL-FTP_RNAIP	SPAC1639.01c	25.17
Red1DEL-FTP_RNAIP	SPAC1639.02c	38.3013
Red1DEL-FTP_RNAIP	SPAC167.02	29.175
Red1DEL-FTP_RNAIP	SPAC167.03c	88.6025
Red1DEL-FTP_RNAIP	SPAC167.04	27.63
Red1DEL-FTP_RNAIP	SPAC167.05	19.5467
Red1DEL-FTP_RNAIP	SPAC167.06c	21.04
Red1DEL-FTP_RNAIP	SPAC167.07c	39.4567
Red1DEL-FTP_RNAIP	SPAC167.08	42.083
Red1DEL-FTP_RNAIP	SPAC1687.01	28.64
Red1DEL-FTP_RNAIP	SPAC1687.03c	22.9
Red1DEL-FTP_RNAIP	SPAC1687.05	37.62
Red1DEL-FTP_RNAIP	SPAC1687.06c	29.7434
Red1DEL-FTP_RNAIP	SPAC1687.07	29.96
Red1DEL-FTP_RNAIP	SPAC1687.08	29.96
Red1DEL-FTP_RNAIP	SPAC1687.09	11.81
Red1DEL-FTP_RNAIP	SPAC1687.10	11.81
Red1DEL-FTP_RNAIP	SPAC1687.11	54.875
Red1DEL-FTP_RNAIP	SPAC1687.12c	24.265
Red1DEL-FTP_RNAIP	SPAC1687.13c	23.33
Red1DEL-FTP_RNAIP	SPAC1687.14c	25.846
Red1DEL-FTP_RNAIP	SPAC1687.15	27.85
Red1DEL-FTP_RNAIP	SPAC1687.16c	18.5
Red1DEL-FTP_RNAIP	SPAC1687.17c	23.86
Red1DEL-FTP_RNAIP	SPAC1687.18c	19.675
Red1DEL-FTP_RNAIP	SPAC1687.19c	23.2825
Red1DEL-FTP_RNAIP	SPAC1687.20c	29.58
Red1DEL-FTP_RNAIP	SPAC1687.21	19.3858
Red1DEL-FTP_RNAIP	SPAC1687.22c	28.83
Red1DEL-FTP_RNAIP	SPAC16A10.02	46.6725
Red1DEL-FTP_RNAIP	SPAC16A10.03c	26.4438
Red1DEL-FTP_RNAIP	SPAC16A10.04	45.0933
Red1DEL-FTP_RNAIP	SPAC16A10.05c	30.0217
Red1DEL-FTP_RNAIP	SPAC16A10.06c	41.856
Red1DEL-FTP_RNAIP	SPAC16A10.07c	27.2733
Red1DEL-FTP_RNAIP	SPAC16A10.08c	26.15
Red1DEL-FTP_RNAIP	SPAC16C9.01c	31.1767
Red1DEL-FTP_RNAIP	SPAC16C9.02c	20.734
Red1DEL-FTP_RNAIP	SPAC16C9.03	48.57
Red1DEL-FTP_RNAIP	SPAC16C9.04c	7.02
Red1DEL-FTP_RNAIP	SPAC16C9.05	15.57
Red1DEL-FTP_RNAIP	SPAC16C9.06c	36.9967
Red1DEL-FTP_RNAIP	SPAC16C9.07	23.63
Red1DEL-FTP_RNAIP	SPAC16E8.01	22.0525
Red1DEL-FTP_RNAIP	SPAC16E8.03	23.945
Red1DEL-FTP_RNAIP	SPAC16E8.04c	43.4675
Red1DEL-FTP_RNAIP	SPAC16E8.06c	39.7325
Red1DEL-FTP_RNAIP	SPAC16E8.07c	29.19
Red1DEL-FTP_RNAIP	SPAC16E8.09	6.32
Red1DEL-FTP_RNAIP	SPAC16E8.10c	20.99
Red1DEL-FTP_RNAIP	SPAC16E8.11c	22.16
Red1DEL-FTP_RNAIP	SPAC16E8.13	20.662
Red1DEL-FTP_RNAIP	SPAC16E8.14c	11.51
Red1DEL-FTP_RNAIP	SPAC16E8.15	33.258
Red1DEL-FTP_RNAIP	SPAC16E8.16	38.2882
Red1DEL-FTP_RNAIP	SPAC16E8.17c	26.4
Red1DEL-FTP_RNAIP	SPAC1705.02	27.817
Red1DEL-FTP_RNAIP	SPAC1705.03c	25.11
Red1DEL-FTP_RNAIP	SPAC1751.01c	20.63
Red1DEL-FTP_RNAIP	SPAC1751.02c	36.262
Red1DEL-FTP_RNAIP	SPAC1751.03	32.7264
Red1DEL-FTP_RNAIP	SPAC1751.04	35.01
Red1DEL-FTP_RNAIP	SPAC1782.02c	32.19
Red1DEL-FTP_RNAIP	SPAC1782.03	14.5633
Red1DEL-FTP_RNAIP	SPAC1782.04	12.48
Red1DEL-FTP_RNAIP	SPAC1782.05	32.625
Red1DEL-FTP_RNAIP	SPAC1782.06c	45.72
Red1DEL-FTP_RNAIP	SPAC1782.07	21.2825
Red1DEL-FTP_RNAIP	SPAC1782.10c	37.45
Red1DEL-FTP_RNAIP	SPAC1782.11	29.254
Red1DEL-FTP_RNAIP	SPAC1782.12c	44.4175
Red1DEL-FTP_RNAIP	SPAC1783.01	39.6925
Red1DEL-FTP_RNAIP	SPAC1783.02c	20.21
Red1DEL-FTP_RNAIP	SPAC1783.04c	12.395
Red1DEL-FTP_RNAIP	SPAC1783.05	16.9333
Red1DEL-FTP_RNAIP	SPAC1783.06c	24.5967
Red1DEL-FTP_RNAIP	SPAC1783.07c	22.753
Red1DEL-FTP_RNAIP	SPAC1783.08c	27.9958
Red1DEL-FTP_RNAIP	SPAC1786.01c	27.38
Red1DEL-FTP_RNAIP	SPAC1786.02	37.8236
Red1DEL-FTP_RNAIP	SPAC1786.04	17.68
Red1DEL-FTP_RNAIP	SPAC17A2.02c	37.115
Red1DEL-FTP_RNAIP	SPAC17A2.03c	27.7063
Red1DEL-FTP_RNAIP	SPAC17A2.04c	63.35
Red1DEL-FTP_RNAIP	SPAC17A2.05	16.8933
Red1DEL-FTP_RNAIP	SPAC17A2.08c	56.99
Red1DEL-FTP_RNAIP	SPAC17A2.09c	24.7683
Red1DEL-FTP_RNAIP	SPAC17A2.12	23.84
Red1DEL-FTP_RNAIP	SPAC17A2.13c	21.9154
Red1DEL-FTP_RNAIP	SPAC17A2.14	42.525
Red1DEL-FTP_RNAIP	SPAC17A5.01	73.63
Red1DEL-FTP_RNAIP	SPAC17A5.03	32.6095
Red1DEL-FTP_RNAIP	SPAC17A5.04c	27.25
Red1DEL-FTP_RNAIP	SPAC17A5.06	16.4867
Red1DEL-FTP_RNAIP	SPAC17A5.07c	15.348
Red1DEL-FTP_RNAIP	SPAC17A5.08	29.0267
Red1DEL-FTP_RNAIP	SPAC17A5.09c	39.78
Red1DEL-FTP_RNAIP	SPAC17A5.10	23.63
Red1DEL-FTP_RNAIP	SPAC17A5.11	36.82
Red1DEL-FTP_RNAIP	SPAC17A5.12	25.65
Red1DEL-FTP_RNAIP	SPAC17A5.13	23.9
Red1DEL-FTP_RNAIP	SPAC17A5.14	21.8456
Red1DEL-FTP_RNAIP	SPAC17A5.15c	16.2867
Red1DEL-FTP_RNAIP	SPAC17A5.16	31.8333
Red1DEL-FTP_RNAIP	SPAC17A5.18c	39.2683
Red1DEL-FTP_RNAIP	SPAC17C9.01c	19.8533
Red1DEL-FTP_RNAIP	SPAC17C9.02c	55.8809
Red1DEL-FTP_RNAIP	SPAC17C9.03	23.8983
Red1DEL-FTP_RNAIP	SPAC17C9.05c	26.395
Red1DEL-FTP_RNAIP	SPAC17C9.06	61.635
Red1DEL-FTP_RNAIP	SPAC17C9.07	19.7533
Red1DEL-FTP_RNAIP	SPAC17C9.08	26.6175
Red1DEL-FTP_RNAIP	SPAC17C9.09c	19.0636
Red1DEL-FTP_RNAIP	SPAC17C9.10	27.1571
Red1DEL-FTP_RNAIP	SPAC17C9.11c	39.014
Red1DEL-FTP_RNAIP	SPAC17C9.12	28.7767
Red1DEL-FTP_RNAIP	SPAC17C9.13c	30.286
Red1DEL-FTP_RNAIP	SPAC17C9.14	39.96
Red1DEL-FTP_RNAIP	SPAC17C9.15c	52.1667
Red1DEL-FTP_RNAIP	SPAC17C9.16c	30.75
Red1DEL-FTP_RNAIP	SPAC17D4.01	40.1558
Red1DEL-FTP_RNAIP	SPAC17D4.02	126.84
Red1DEL-FTP_RNAIP	SPAC17D4.04	34.9967
Red1DEL-FTP_RNAIP	SPAC17G6.03	24.79
Red1DEL-FTP_RNAIP	SPAC17G6.04c	10.2
Red1DEL-FTP_RNAIP	SPAC17G6.06	21.6713
Red1DEL-FTP_RNAIP	SPAC17G6.07c	11.69
Red1DEL-FTP_RNAIP	SPAC17G6.08	48.32
Red1DEL-FTP_RNAIP	SPAC17G6.10	23.81
Red1DEL-FTP_RNAIP	SPAC17G6.14c	20.0733
Red1DEL-FTP_RNAIP	SPAC17G6.15c	21.2925
Red1DEL-FTP_RNAIP	SPAC17G6.16c	25.2967
Red1DEL-FTP_RNAIP	SPAC17G6.17	20.44
Red1DEL-FTP_RNAIP	SPAC17G8.02	26.12
Red1DEL-FTP_RNAIP	SPAC17G8.04c	24.5862
Red1DEL-FTP_RNAIP	SPAC17G8.06c	22.0255
Red1DEL-FTP_RNAIP	SPAC17G8.07	22.8687
Red1DEL-FTP_RNAIP	SPAC17G8.08c	31.4575
Red1DEL-FTP_RNAIP	SPAC17G8.09	29.1433
Red1DEL-FTP_RNAIP	SPAC17G8.10c	42.04
Red1DEL-FTP_RNAIP	SPAC17G8.11c	35.83
Red1DEL-FTP_RNAIP	SPAC17G8.13c	41.126
Red1DEL-FTP_RNAIP	SPAC17G8.14c	20.3633
Red1DEL-FTP_RNAIP	SPAC17G8.15	29.71
Red1DEL-FTP_RNAIP	SPAC17H9.01	26.67
Red1DEL-FTP_RNAIP	SPAC17H9.02	25.1333
Red1DEL-FTP_RNAIP	SPAC17H9.03c	22.82
Red1DEL-FTP_RNAIP	SPAC17H9.04c	67.53
Red1DEL-FTP_RNAIP	SPAC17H9.05	47.55
Red1DEL-FTP_RNAIP	SPAC17H9.06c	37.8767
Red1DEL-FTP_RNAIP	SPAC17H9.07	30.7045
Red1DEL-FTP_RNAIP	SPAC17H9.08	45.92
Red1DEL-FTP_RNAIP	SPAC17H9.09c	29.1975
Red1DEL-FTP_RNAIP	SPAC17H9.10c	26.615
Red1DEL-FTP_RNAIP	SPAC17H9.11	13.87
Red1DEL-FTP_RNAIP	SPAC17H9.12c	38.155
Red1DEL-FTP_RNAIP	SPAC17H9.13c	13.7767
Red1DEL-FTP_RNAIP	SPAC17H9.14c	20.7038
Red1DEL-FTP_RNAIP	SPAC17H9.16	25.26
Red1DEL-FTP_RNAIP	SPAC17H9.17c	29.9
Red1DEL-FTP_RNAIP	SPAC1805.01c	17.9483
Red1DEL-FTP_RNAIP	SPAC1805.02c	17.105
Red1DEL-FTP_RNAIP	SPAC1805.03c	34.0333
Red1DEL-FTP_RNAIP	SPAC1805.04	26.94
Red1DEL-FTP_RNAIP	SPAC1805.05	28.97
Red1DEL-FTP_RNAIP	SPAC1805.06c	50.804
Red1DEL-FTP_RNAIP	SPAC1805.07c	20.68
Red1DEL-FTP_RNAIP	SPAC1805.08	27.8133
Red1DEL-FTP_RNAIP	SPAC1805.10	24.3511
Red1DEL-FTP_RNAIP	SPAC1805.11c	29.856
Red1DEL-FTP_RNAIP	SPAC1805.12c	19.1161
Red1DEL-FTP_RNAIP	SPAC1805.13	23.6081
Red1DEL-FTP_RNAIP	SPAC1805.14	16.02
Red1DEL-FTP_RNAIP	SPAC1805.15c	43.6812
Red1DEL-FTP_RNAIP	SPAC1805.16c	18.4467
Red1DEL-FTP_RNAIP	SPAC1805.17	24.7067
Red1DEL-FTP_RNAIP	SPAC1805.18	35.6
Red1DEL-FTP_RNAIP	SPAC1834.01	26.1633
Red1DEL-FTP_RNAIP	SPAC1834.02	26.555
Red1DEL-FTP_RNAIP	SPAC1834.03c	29.5725
Red1DEL-FTP_RNAIP	SPAC1834.04	25.2257
Red1DEL-FTP_RNAIP	SPAC1834.05	14.66
Red1DEL-FTP_RNAIP	SPAC1834.06c	31.0714
Red1DEL-FTP_RNAIP	SPAC1834.11c	22.5833
Red1DEL-FTP_RNAIP	SPAC1851.02	29.65
Red1DEL-FTP_RNAIP	SPAC1851.03	35.11
Red1DEL-FTP_RNAIP	SPAC1851.04c	10.685
Red1DEL-FTP_RNAIP	SPAC186.05c	50.34
Red1DEL-FTP_RNAIP	SPAC186.06	23.816
Red1DEL-FTP_RNAIP	SPAC18B11.02c	29.2125
Red1DEL-FTP_RNAIP	SPAC18B11.03c	6.715
Red1DEL-FTP_RNAIP	SPAC18B11.04	25.0233
Red1DEL-FTP_RNAIP	SPAC18B11.05	18.46
Red1DEL-FTP_RNAIP	SPAC18B11.06	27.7533
Red1DEL-FTP_RNAIP	SPAC18B11.07c	25.8178
Red1DEL-FTP_RNAIP	SPAC18B11.08c	33.2183
Red1DEL-FTP_RNAIP	SPAC18B11.09c	51.8
Red1DEL-FTP_RNAIP	SPAC18G6.03	28.1
Red1DEL-FTP_RNAIP	SPAC18G6.04c	13.37
Red1DEL-FTP_RNAIP	SPAC18G6.05c	22.48
Red1DEL-FTP_RNAIP	SPAC18G6.06	28.8
Red1DEL-FTP_RNAIP	SPAC18G6.07c	28.45
Red1DEL-FTP_RNAIP	SPAC18G6.09c	36.4275
Red1DEL-FTP_RNAIP	SPAC18G6.10	15.08
Red1DEL-FTP_RNAIP	SPAC18G6.11c	18.52
Red1DEL-FTP_RNAIP	SPAC18G6.12c	15.06
Red1DEL-FTP_RNAIP	SPAC18G6.14c	23.3276
Red1DEL-FTP_RNAIP	SPAC18G6.15	14.08
Red1DEL-FTP_RNAIP	SPAC1952.01	26.56
Red1DEL-FTP_RNAIP	SPAC1952.02	29.774
Red1DEL-FTP_RNAIP	SPAC1952.03	33.02
Red1DEL-FTP_RNAIP	SPAC1952.04c	26.82
Red1DEL-FTP_RNAIP	SPAC1952.05	94.94
Red1DEL-FTP_RNAIP	SPAC1952.06c	21.615
Red1DEL-FTP_RNAIP	SPAC1952.07	17.31
Red1DEL-FTP_RNAIP	SPAC1952.08c	25.495
Red1DEL-FTP_RNAIP	SPAC1952.11c	20.1517
Red1DEL-FTP_RNAIP	SPAC1952.13	15.26
Red1DEL-FTP_RNAIP	SPAC1952.16	23.45
Red1DEL-FTP_RNAIP	SPAC1952.17c	22.8117
Red1DEL-FTP_RNAIP	SPAC19A8.02	37.105
Red1DEL-FTP_RNAIP	SPAC19A8.04	25.55
Red1DEL-FTP_RNAIP	SPAC19A8.05c	42.7767
Red1DEL-FTP_RNAIP	SPAC19A8.06	16.325
Red1DEL-FTP_RNAIP	SPAC19A8.07c	27
Red1DEL-FTP_RNAIP	SPAC19A8.08	36.79
Red1DEL-FTP_RNAIP	SPAC19A8.09	15.94
Red1DEL-FTP_RNAIP	SPAC19A8.10	20.71
Red1DEL-FTP_RNAIP	SPAC19A8.11c	33.54
Red1DEL-FTP_RNAIP	SPAC19A8.13	35.24
Red1DEL-FTP_RNAIP	SPAC19A8.14	18.38
Red1DEL-FTP_RNAIP	SPAC19A8.15	21.6068
Red1DEL-FTP_RNAIP	SPAC19A8.16	38.2362
Red1DEL-FTP_RNAIP	SPAC19B12.02c	25.32
Red1DEL-FTP_RNAIP	SPAC19B12.03	11.38
Red1DEL-FTP_RNAIP	SPAC19B12.04	24.5382
Red1DEL-FTP_RNAIP	SPAC19B12.05c	12.662
Red1DEL-FTP_RNAIP	SPAC19B12.06c	22.7075
Red1DEL-FTP_RNAIP	SPAC19B12.07c	46.42
Red1DEL-FTP_RNAIP	SPAC19B12.08	42.88
Red1DEL-FTP_RNAIP	SPAC19B12.09	35.8186
Red1DEL-FTP_RNAIP	SPAC19B12.10	42.6025
Red1DEL-FTP_RNAIP	SPAC19B12.12c	66.26
Red1DEL-FTP_RNAIP	SPAC19B12.13	64.19
Red1DEL-FTP_RNAIP	SPAC19D5.02c	19.75
Red1DEL-FTP_RNAIP	SPAC19D5.03	19.02
Red1DEL-FTP_RNAIP	SPAC19D5.04	14.41
Red1DEL-FTP_RNAIP	SPAC19D5.05c	31.4725
Red1DEL-FTP_RNAIP	SPAC19D5.06c	23.28
Red1DEL-FTP_RNAIP	SPAC19D5.09c	21.8625
Red1DEL-FTP_RNAIP	SPAC19D5.11c	48.04
Red1DEL-FTP_RNAIP	SPAC19E9.01c	34.28
Red1DEL-FTP_RNAIP	SPAC19E9.02	14.46
Red1DEL-FTP_RNAIP	SPAC19G12.01c	29.87
Red1DEL-FTP_RNAIP	SPAC19G12.02c	19.995
Red1DEL-FTP_RNAIP	SPAC19G12.03	20.0512
Red1DEL-FTP_RNAIP	SPAC19G12.05	34.195
Red1DEL-FTP_RNAIP	SPAC19G12.06c	30.4139
Red1DEL-FTP_RNAIP	SPAC19G12.07c	30.3656
Red1DEL-FTP_RNAIP	SPAC19G12.08	42.74
Red1DEL-FTP_RNAIP	SPAC19G12.09	29.1494
Red1DEL-FTP_RNAIP	SPAC19G12.10c	31.65
Red1DEL-FTP_RNAIP	SPAC19G12.11	16.608
Red1DEL-FTP_RNAIP	SPAC19G12.12	22.58
Red1DEL-FTP_RNAIP	SPAC19G12.13c	19.655
Red1DEL-FTP_RNAIP	SPAC19G12.14	20.81
Red1DEL-FTP_RNAIP	SPAC19G12.15c	22.5613
Red1DEL-FTP_RNAIP	SPAC19G12.16c	26.49
Red1DEL-FTP_RNAIP	SPAC19G12.17	28.332
Red1DEL-FTP_RNAIP	SPAC1A6.01c	40.7617
Red1DEL-FTP_RNAIP	SPAC1A6.02	24.6933
Red1DEL-FTP_RNAIP	SPAC1A6.03c	40.5909
Red1DEL-FTP_RNAIP	SPAC1A6.04c	45.44
Red1DEL-FTP_RNAIP	SPAC1A6.05c	12.33
Red1DEL-FTP_RNAIP	SPAC1A6.06c	15.71
Red1DEL-FTP_RNAIP	SPAC1A6.07	29.9
Red1DEL-FTP_RNAIP	SPAC1A6.08c	44.41
Red1DEL-FTP_RNAIP	SPAC1A6.10	52.9233
Red1DEL-FTP_RNAIP	SPAC1A6.11	23.145
Red1DEL-FTP_RNAIP	SPAC1B1.01	10.69
Red1DEL-FTP_RNAIP	SPAC1B1.03c	32.11
Red1DEL-FTP_RNAIP	SPAC1B1.04c	55.922
Red1DEL-FTP_RNAIP	SPAC1B2.02c	46.725
Red1DEL-FTP_RNAIP	SPAC1B2.03c	17.7263
Red1DEL-FTP_RNAIP	SPAC1B2.04	22.74
Red1DEL-FTP_RNAIP	SPAC1B2.05	22.4217
Red1DEL-FTP_RNAIP	SPAC1B3.01c	42.28
Red1DEL-FTP_RNAIP	SPAC1B3.02c	18.4783
Red1DEL-FTP_RNAIP	SPAC1B3.03c	23.2829
Red1DEL-FTP_RNAIP	SPAC1B3.04c	20.54
Red1DEL-FTP_RNAIP	SPAC1B3.05	22.1467
Red1DEL-FTP_RNAIP	SPAC1B3.06c	30.73
Red1DEL-FTP_RNAIP	SPAC1B3.07c	17.19
Red1DEL-FTP_RNAIP	SPAC1B3.09c	9.01667
Red1DEL-FTP_RNAIP	SPAC1B3.11c	59.48
Red1DEL-FTP_RNAIP	SPAC1B3.12c	46.1667
Red1DEL-FTP_RNAIP	SPAC1B3.13	15.74
Red1DEL-FTP_RNAIP	SPAC1B3.14	29.5079
Red1DEL-FTP_RNAIP	SPAC1B3.15c	32.2675
Red1DEL-FTP_RNAIP	SPAC1B3.16c	28.55
Red1DEL-FTP_RNAIP	SPAC1B3.17	77.37
Red1DEL-FTP_RNAIP	SPAC1B3.18c	21.47
Red1DEL-FTP_RNAIP	SPAC1B3.20	32.6967
Red1DEL-FTP_RNAIP	SPAC1B9.02c	21.455
Red1DEL-FTP_RNAIP	SPAC1B9.03c	25.44
Red1DEL-FTP_RNAIP	SPAC1D4.01	61.07
Red1DEL-FTP_RNAIP	SPAC1D4.02c	29.9167
Red1DEL-FTP_RNAIP	SPAC1D4.03c	19.5933
Red1DEL-FTP_RNAIP	SPAC1D4.04	18.146
Red1DEL-FTP_RNAIP	SPAC1D4.05c	11.23
Red1DEL-FTP_RNAIP	SPAC1D4.06c	32.025
Red1DEL-FTP_RNAIP	SPAC1D4.08	33.0087
Red1DEL-FTP_RNAIP	SPAC1D4.09c	29.3533
Red1DEL-FTP_RNAIP	SPAC1D4.10	13.02
Red1DEL-FTP_RNAIP	SPAC1D4.11c	26.2
Red1DEL-FTP_RNAIP	SPAC1D4.12	19.86
Red1DEL-FTP_RNAIP	SPAC1D4.13	67.22
Red1DEL-FTP_RNAIP	SPAC1F12.02c	22.571
Red1DEL-FTP_RNAIP	SPAC1F12.04c	44.425
Red1DEL-FTP_RNAIP	SPAC1F12.05	37.9983
Red1DEL-FTP_RNAIP	SPAC1F12.06c	69.9557
Red1DEL-FTP_RNAIP	SPAC1F12.07	30.7238
Red1DEL-FTP_RNAIP	SPAC1F12.08	33.2208
Red1DEL-FTP_RNAIP	SPAC1F12.09	21.72
Red1DEL-FTP_RNAIP	SPAC1F12.10c	41.12
Red1DEL-FTP_RNAIP	SPAC1F3.01	25.2371
Red1DEL-FTP_RNAIP	SPAC1F3.02c	21.175
Red1DEL-FTP_RNAIP	SPAC1F3.03	32.2833
Red1DEL-FTP_RNAIP	SPAC1F3.04c	18.49
Red1DEL-FTP_RNAIP	SPAC1F3.05	22.596
Red1DEL-FTP_RNAIP	SPAC1F3.06c	105.435
Red1DEL-FTP_RNAIP	SPAC1F3.07c	5.02
Red1DEL-FTP_RNAIP	SPAC1F3.09	30.9167
Red1DEL-FTP_RNAIP	SPAC1F5.02	19.8629
Red1DEL-FTP_RNAIP	SPAC1F5.03c	17.065
Red1DEL-FTP_RNAIP	SPAC1F5.04c	105.95
Red1DEL-FTP_RNAIP	SPAC1F5.05c	18.9
Red1DEL-FTP_RNAIP	SPAC1F5.06	24.07
Red1DEL-FTP_RNAIP	SPAC1F5.07c	17
Red1DEL-FTP_RNAIP	SPAC1F5.09c	5.14
Red1DEL-FTP_RNAIP	SPAC1F5.10	20.9386
Red1DEL-FTP_RNAIP	SPAC1F5.11c	77.64
Red1DEL-FTP_RNAIP	SPAC1F7.01c	29.5925
Red1DEL-FTP_RNAIP	SPAC1F7.02c	19.07
Red1DEL-FTP_RNAIP	SPAC1F7.04	37.498
Red1DEL-FTP_RNAIP	SPAC1F7.05	31.16
Red1DEL-FTP_RNAIP	SPAC1F7.06	45.3167
Red1DEL-FTP_RNAIP	SPAC1F7.10	35.32
Red1DEL-FTP_RNAIP	SPAC1F7.12	25.22
Red1DEL-FTP_RNAIP	SPAC1F7.13c	24.5173
Red1DEL-FTP_RNAIP	SPAC1F8.05	35.065
Red1DEL-FTP_RNAIP	SPAC1F8.06	60.28
Red1DEL-FTP_RNAIP	SPAC1F8.07c	20.9206
Red1DEL-FTP_RNAIP	SPAC1F8.08	30.1343
Red1DEL-FTP_RNAIP	SPAC20G4.01	28.725
Red1DEL-FTP_RNAIP	SPAC20G4.02c	24.136
Red1DEL-FTP_RNAIP	SPAC20G4.03c	45.76
Red1DEL-FTP_RNAIP	SPAC20G4.04c	61.365
Red1DEL-FTP_RNAIP	SPAC20G4.05c	16.005
Red1DEL-FTP_RNAIP	SPAC20G4.06c	29.3527
Red1DEL-FTP_RNAIP	SPAC20G4.08	32.24
Red1DEL-FTP_RNAIP	SPAC20G4.09	24.7967
Red1DEL-FTP_RNAIP	SPAC20G8.02	36.6
Red1DEL-FTP_RNAIP	SPAC20G8.03	27.805
Red1DEL-FTP_RNAIP	SPAC20G8.04c	36.1932
Red1DEL-FTP_RNAIP	SPAC20G8.05c	49.18
Red1DEL-FTP_RNAIP	SPAC20G8.06	17.515
Red1DEL-FTP_RNAIP	SPAC20G8.07c	28.95
Red1DEL-FTP_RNAIP	SPAC20G8.08c	15.875
Red1DEL-FTP_RNAIP	SPAC20G8.09c	15.91
Red1DEL-FTP_RNAIP	SPAC20G8.10c	22.685
Red1DEL-FTP_RNAIP	SPAC20H4.01	27.8533
Red1DEL-FTP_RNAIP	SPAC20H4.02	17.67
Red1DEL-FTP_RNAIP	SPAC20H4.03c	17.618
Red1DEL-FTP_RNAIP	SPAC20H4.04	37.2967
Red1DEL-FTP_RNAIP	SPAC20H4.05c	23.558
Red1DEL-FTP_RNAIP	SPAC20H4.06c	16.69
Red1DEL-FTP_RNAIP	SPAC20H4.07	11.9
Red1DEL-FTP_RNAIP	SPAC20H4.08	28.6967
Red1DEL-FTP_RNAIP	SPAC20H4.09	36.08
Red1DEL-FTP_RNAIP	SPAC20H4.10	27.6222
Red1DEL-FTP_RNAIP	SPAC212.01c	16.325
Red1DEL-FTP_RNAIP	SPAC212.02	23.575
Red1DEL-FTP_RNAIP	SPAC212.04c	23.96
Red1DEL-FTP_RNAIP	SPAC212.06c	51.42
Red1DEL-FTP_RNAIP	SPAC212.11	6.1
Red1DEL-FTP_RNAIP	SPAC21E11.03c	18.395
Red1DEL-FTP_RNAIP	SPAC21E11.04	25.1908
Red1DEL-FTP_RNAIP	SPAC21E11.05c	54.43
Red1DEL-FTP_RNAIP	SPAC21E11.06	19.47
Red1DEL-FTP_RNAIP	SPAC21E11.07	34.7
Red1DEL-FTP_RNAIP	SPAC21E11.08	23.6267
Red1DEL-FTP_RNAIP	SPAC222.03c	45.8167
Red1DEL-FTP_RNAIP	SPAC222.04c	26.71
Red1DEL-FTP_RNAIP	SPAC222.05c	45.57
Red1DEL-FTP_RNAIP	SPAC222.06	27.69
Red1DEL-FTP_RNAIP	SPAC222.07c	23.15
Red1DEL-FTP_RNAIP	SPAC222.08c	20.11
Red1DEL-FTP_RNAIP	SPAC222.09	47.3654
Red1DEL-FTP_RNAIP	SPAC222.11	20.1742
Red1DEL-FTP_RNAIP	SPAC222.12c	24.05
Red1DEL-FTP_RNAIP	SPAC222.13c	30.475
Red1DEL-FTP_RNAIP	SPAC222.14c	33.776
Red1DEL-FTP_RNAIP	SPAC222.15	41.1933
Red1DEL-FTP_RNAIP	SPAC222.16c	14.12
Red1DEL-FTP_RNAIP	SPAC222.17	35.6983
Red1DEL-FTP_RNAIP	SPAC222.18	28.3943
Red1DEL-FTP_RNAIP	SPAC222.19	42.9783
Red1DEL-FTP_RNAIP	SPAC227.01c	19.15
Red1DEL-FTP_RNAIP	SPAC227.02c	26.585
Red1DEL-FTP_RNAIP	SPAC227.04	26.38
Red1DEL-FTP_RNAIP	SPAC227.05	24.8267
Red1DEL-FTP_RNAIP	SPAC227.07c	25.0573
Red1DEL-FTP_RNAIP	SPAC227.08c	26.1775
Red1DEL-FTP_RNAIP	SPAC227.09	16.44
Red1DEL-FTP_RNAIP	SPAC227.10	41.2888
Red1DEL-FTP_RNAIP	SPAC227.11c	30.3033
Red1DEL-FTP_RNAIP	SPAC227.12	32.83
Red1DEL-FTP_RNAIP	SPAC227.14	46.41
Red1DEL-FTP_RNAIP	SPAC227.16c	38.1457
Red1DEL-FTP_RNAIP	SPAC227.17c	27.268
Red1DEL-FTP_RNAIP	SPAC227.18	20.6038
Red1DEL-FTP_RNAIP	SPAC22A12.01c	19.545
Red1DEL-FTP_RNAIP	SPAC22A12.03c	51.71
Red1DEL-FTP_RNAIP	SPAC22A12.04c	16.6795
Red1DEL-FTP_RNAIP	SPAC22A12.05	18.9
Red1DEL-FTP_RNAIP	SPAC22A12.06c	9.69
Red1DEL-FTP_RNAIP	SPAC22A12.08c	47.11
Red1DEL-FTP_RNAIP	SPAC22A12.09c	33.1633
Red1DEL-FTP_RNAIP	SPAC22A12.10	21.79
Red1DEL-FTP_RNAIP	SPAC22A12.11	21.7226
Red1DEL-FTP_RNAIP	SPAC22A12.12c	27.75
Red1DEL-FTP_RNAIP	SPAC22A12.13	18.88
Red1DEL-FTP_RNAIP	SPAC22A12.14c	20.395
Red1DEL-FTP_RNAIP	SPAC22A12.15c	20.83
Red1DEL-FTP_RNAIP	SPAC22A12.16	24.2947
Red1DEL-FTP_RNAIP	SPAC22A12.17c	80.36
Red1DEL-FTP_RNAIP	SPAC22E12.02	18.7867
Red1DEL-FTP_RNAIP	SPAC22E12.03c	35.72
Red1DEL-FTP_RNAIP	SPAC22E12.04	23.1773
Red1DEL-FTP_RNAIP	SPAC22E12.05c	26.74
Red1DEL-FTP_RNAIP	SPAC22E12.06c	44.31
Red1DEL-FTP_RNAIP	SPAC22E12.07	26.8925
Red1DEL-FTP_RNAIP	SPAC22E12.08	29.02
Red1DEL-FTP_RNAIP	SPAC22E12.09c	16.87
Red1DEL-FTP_RNAIP	SPAC22E12.10c	64.1233
Red1DEL-FTP_RNAIP	SPAC22E12.11c	28.235
Red1DEL-FTP_RNAIP	SPAC22E12.13c	25.0767
Red1DEL-FTP_RNAIP	SPAC22E12.14c	85.255
Red1DEL-FTP_RNAIP	SPAC22E12.16c	22.1633
Red1DEL-FTP_RNAIP	SPAC22E12.17c	20.496
Red1DEL-FTP_RNAIP	SPAC22E12.18	26.388
Red1DEL-FTP_RNAIP	SPAC22E12.19	44.7725
Red1DEL-FTP_RNAIP	SPAC22F3.02	11.41
Red1DEL-FTP_RNAIP	SPAC22F3.03c	100.46
Red1DEL-FTP_RNAIP	SPAC22F3.07c	25.0433
Red1DEL-FTP_RNAIP	SPAC22F3.08c	37.1
Red1DEL-FTP_RNAIP	SPAC22F3.10c	29.4337
Red1DEL-FTP_RNAIP	SPAC22F3.13	22.7171
Red1DEL-FTP_RNAIP	SPAC22F8.04	29.23
Red1DEL-FTP_RNAIP	SPAC22F8.05	20.1525
Red1DEL-FTP_RNAIP	SPAC22F8.06	20.7333
Red1DEL-FTP_RNAIP	SPAC22F8.07c	35.71
Red1DEL-FTP_RNAIP	SPAC22F8.08	24.04
Red1DEL-FTP_RNAIP	SPAC22F8.09	52.383
Red1DEL-FTP_RNAIP	SPAC22F8.11	34.525
Red1DEL-FTP_RNAIP	SPAC22F8.12c	29.695
Red1DEL-FTP_RNAIP	SPAC22G7.01c	37.2971
Red1DEL-FTP_RNAIP	SPAC22G7.02	23.9167
Red1DEL-FTP_RNAIP	SPAC22G7.03	39.994
Red1DEL-FTP_RNAIP	SPAC22G7.04	51.985
Red1DEL-FTP_RNAIP	SPAC22G7.05	27.5425
Red1DEL-FTP_RNAIP	SPAC22G7.06c	30.3743
Red1DEL-FTP_RNAIP	SPAC22G7.07c	39.97
Red1DEL-FTP_RNAIP	SPAC22G7.08	42.185
Red1DEL-FTP_RNAIP	SPAC22G7.09c	52.725
Red1DEL-FTP_RNAIP	SPAC22G7.10	18.2067
Red1DEL-FTP_RNAIP	SPAC22G7.11c	19.04
Red1DEL-FTP_RNAIP	SPAC22H10.03c	31.85
Red1DEL-FTP_RNAIP	SPAC22H10.04	29.11
Red1DEL-FTP_RNAIP	SPAC22H10.05c	16.14
Red1DEL-FTP_RNAIP	SPAC22H10.07	15.03
Red1DEL-FTP_RNAIP	SPAC22H10.08	33.55
Red1DEL-FTP_RNAIP	SPAC22H10.09	33.435
Red1DEL-FTP_RNAIP	SPAC22H10.10	31.46
Red1DEL-FTP_RNAIP	SPAC22H10.11c	34.36
Red1DEL-FTP_RNAIP	SPAC22H10.12c	30.21
Red1DEL-FTP_RNAIP	SPAC22H10.13	33.662
Red1DEL-FTP_RNAIP	SPAC22H12.01c	19.885
Red1DEL-FTP_RNAIP	SPAC22H12.02	15.9033
Red1DEL-FTP_RNAIP	SPAC22H12.03	22.1767
Red1DEL-FTP_RNAIP	SPAC22H12.04c	31.4374
Red1DEL-FTP_RNAIP	SPAC23A1.03	37.756
Red1DEL-FTP_RNAIP	SPAC23A1.04c	58.92
Red1DEL-FTP_RNAIP	SPAC23A1.06c	55.0725
Red1DEL-FTP_RNAIP	SPAC23A1.07	46.7225
Red1DEL-FTP_RNAIP	SPAC23A1.08c	29.858
Red1DEL-FTP_RNAIP	SPAC23A1.09	22.2268
Red1DEL-FTP_RNAIP	SPAC23A1.10	25.537
Red1DEL-FTP_RNAIP	SPAC23A1.11	25.0027
Red1DEL-FTP_RNAIP	SPAC23A1.12c	32.4795
Red1DEL-FTP_RNAIP	SPAC23A1.14c	36.4162
Red1DEL-FTP_RNAIP	SPAC23A1.15c	27.74
Red1DEL-FTP_RNAIP	SPAC23A1.16c	27.74
Red1DEL-FTP_RNAIP	SPAC23A1.17	42.92
Red1DEL-FTP_RNAIP	SPAC23A1.18c	21
Red1DEL-FTP_RNAIP	SPAC23A1.19c	21.295
Red1DEL-FTP_RNAIP	SPAC23A1.20	34.41
Red1DEL-FTP_RNAIP	SPAC23C11.01	48.1917
Red1DEL-FTP_RNAIP	SPAC23C11.02c	24.3925
Red1DEL-FTP_RNAIP	SPAC23C11.03	19.43
Red1DEL-FTP_RNAIP	SPAC23C11.05	19.5145
Red1DEL-FTP_RNAIP	SPAC23C11.06c	28.4525
Red1DEL-FTP_RNAIP	SPAC23C11.08	27.5767
Red1DEL-FTP_RNAIP	SPAC23C11.09	26.7533
Red1DEL-FTP_RNAIP	SPAC23C11.10	7.44
Red1DEL-FTP_RNAIP	SPAC23C11.11	25.485
Red1DEL-FTP_RNAIP	SPAC23C11.13c	30.456
Red1DEL-FTP_RNAIP	SPAC23C11.14	18.39
Red1DEL-FTP_RNAIP	SPAC23C11.15	12.94
Red1DEL-FTP_RNAIP	SPAC23C11.16	26.895
Red1DEL-FTP_RNAIP	SPAC23C11.17	38.0733
Red1DEL-FTP_RNAIP	SPAC23C4.03	13.76
Red1DEL-FTP_RNAIP	SPAC23C4.04c	29.3333
Red1DEL-FTP_RNAIP	SPAC23C4.05c	39.0167
Red1DEL-FTP_RNAIP	SPAC23C4.06c	24.415
Red1DEL-FTP_RNAIP	SPAC23C4.07	42.9288
Red1DEL-FTP_RNAIP	SPAC23C4.08	21.576
Red1DEL-FTP_RNAIP	SPAC23C4.09c	32.7183
Red1DEL-FTP_RNAIP	SPAC23C4.10	42.95
Red1DEL-FTP_RNAIP	SPAC23C4.11	28.9456
Red1DEL-FTP_RNAIP	SPAC23C4.12	40.2971
Red1DEL-FTP_RNAIP	SPAC23C4.13	27.3
Red1DEL-FTP_RNAIP	SPAC23C4.15	33.8333
Red1DEL-FTP_RNAIP	SPAC23C4.16c	30.12
Red1DEL-FTP_RNAIP	SPAC23C4.17	22.0312
Red1DEL-FTP_RNAIP	SPAC23C4.18c	23.5233
Red1DEL-FTP_RNAIP	SPAC23C4.19	25.9943
Red1DEL-FTP_RNAIP	SPAC23D3.02	42.1
Red1DEL-FTP_RNAIP	SPAC23D3.03c	27.1586
Red1DEL-FTP_RNAIP	SPAC23D3.04c	30.64
Red1DEL-FTP_RNAIP	SPAC23D3.06c	22.7
Red1DEL-FTP_RNAIP	SPAC23D3.07	22.81
Red1DEL-FTP_RNAIP	SPAC23D3.08	40.835
Red1DEL-FTP_RNAIP	SPAC23D3.09	28.41
Red1DEL-FTP_RNAIP	SPAC23D3.10c	119.54
Red1DEL-FTP_RNAIP	SPAC23D3.11	34.515
Red1DEL-FTP_RNAIP	SPAC23D3.12	14.435
Red1DEL-FTP_RNAIP	SPAC23D3.13c	16.7067
Red1DEL-FTP_RNAIP	SPAC23D3.14c	19.12
Red1DEL-FTP_RNAIP	SPAC23D3.16	36.1214
Red1DEL-FTP_RNAIP	SPAC23D3.17	55.695
Red1DEL-FTP_RNAIP	SPAC23E2.01	23.08
Red1DEL-FTP_RNAIP	SPAC23E2.02	40.61
Red1DEL-FTP_RNAIP	SPAC23G3.01	15.79
Red1DEL-FTP_RNAIP	SPAC23G3.02c	20.45
Red1DEL-FTP_RNAIP	SPAC23G3.03	28.505
Red1DEL-FTP_RNAIP	SPAC23G3.04	15.4
Red1DEL-FTP_RNAIP	SPAC23G3.05c	14.92
Red1DEL-FTP_RNAIP	SPAC23G3.06	59.114
Red1DEL-FTP_RNAIP	SPAC23G3.07c	21.495
Red1DEL-FTP_RNAIP	SPAC23G3.08c	69.905
Red1DEL-FTP_RNAIP	SPAC23G3.09	18.89
Red1DEL-FTP_RNAIP	SPAC23G3.10c	19.9267
Red1DEL-FTP_RNAIP	SPAC23G3.11	11.96
Red1DEL-FTP_RNAIP	SPAC23G3.12c	16.4725
Red1DEL-FTP_RNAIP	SPAC23H3.02c	28.0207
Red1DEL-FTP_RNAIP	SPAC23H3.03c	12.4467
Red1DEL-FTP_RNAIP	SPAC23H3.04	42.225
Red1DEL-FTP_RNAIP	SPAC23H3.05c	21.925
Red1DEL-FTP_RNAIP	SPAC23H3.06	28.9067
Red1DEL-FTP_RNAIP	SPAC23H3.07c	20.9563
Red1DEL-FTP_RNAIP	SPAC23H3.08c	31.37
Red1DEL-FTP_RNAIP	SPAC23H3.09c	27.1713
Red1DEL-FTP_RNAIP	SPAC23H3.10	51.16
Red1DEL-FTP_RNAIP	SPAC23H3.11c	15.35
Red1DEL-FTP_RNAIP	SPAC23H3.12c	65.78
Red1DEL-FTP_RNAIP	SPAC23H3.13c	30.836
Red1DEL-FTP_RNAIP	SPAC23H3.14	25.71
Red1DEL-FTP_RNAIP	SPAC23H4.01c	11.215
Red1DEL-FTP_RNAIP	SPAC23H4.02	42.8678
Red1DEL-FTP_RNAIP	SPAC23H4.03c	32.95
Red1DEL-FTP_RNAIP	SPAC23H4.04	97.12
Red1DEL-FTP_RNAIP	SPAC23H4.06	28.1461
Red1DEL-FTP_RNAIP	SPAC23H4.07c	19.555
Red1DEL-FTP_RNAIP	SPAC23H4.08	27.4075
Red1DEL-FTP_RNAIP	SPAC23H4.09	23.206
Red1DEL-FTP_RNAIP	SPAC23H4.10c	17.736
Red1DEL-FTP_RNAIP	SPAC23H4.11c	31.0667
Red1DEL-FTP_RNAIP	SPAC23H4.12	23.69
Red1DEL-FTP_RNAIP	SPAC23H4.13c	21.11
Red1DEL-FTP_RNAIP	SPAC23H4.14	20.46
Red1DEL-FTP_RNAIP	SPAC23H4.15	43.86
Red1DEL-FTP_RNAIP	SPAC23H4.16c	21.18
Red1DEL-FTP_RNAIP	SPAC23H4.18c	37.948
Red1DEL-FTP_RNAIP	SPAC23H4.21	22.88
Red1DEL-FTP_RNAIP	SPAC24B11.05	11.51
Red1DEL-FTP_RNAIP	SPAC24B11.06c	62.6446
Red1DEL-FTP_RNAIP	SPAC24B11.09	30.195
Red1DEL-FTP_RNAIP	SPAC24B11.11c	13.12
Red1DEL-FTP_RNAIP	SPAC24B11.12c	16.29
Red1DEL-FTP_RNAIP	SPAC24B11.13	17.9033
Red1DEL-FTP_RNAIP	SPAC24C9.02c	23.605
Red1DEL-FTP_RNAIP	SPAC24C9.03	22.074
Red1DEL-FTP_RNAIP	SPAC24C9.05c	25.6
Red1DEL-FTP_RNAIP	SPAC24C9.06c	19.642
Red1DEL-FTP_RNAIP	SPAC24C9.07c	15.19
Red1DEL-FTP_RNAIP	SPAC24C9.08	34.17
Red1DEL-FTP_RNAIP	SPAC24C9.09	21.13
Red1DEL-FTP_RNAIP	SPAC24C9.10c	19.996
Red1DEL-FTP_RNAIP	SPAC24C9.11	22.125
Red1DEL-FTP_RNAIP	SPAC24C9.12c	26.2395
Red1DEL-FTP_RNAIP	SPAC24C9.14	34.79
Red1DEL-FTP_RNAIP	SPAC24C9.16c	44.1767
Red1DEL-FTP_RNAIP	SPAC24H6.01c	29.48
Red1DEL-FTP_RNAIP	SPAC24H6.03	8.52
Red1DEL-FTP_RNAIP	SPAC24H6.04	26.702
Red1DEL-FTP_RNAIP	SPAC24H6.06	23.92
Red1DEL-FTP_RNAIP	SPAC24H6.07	24.4648
Red1DEL-FTP_RNAIP	SPAC24H6.08	17.09
Red1DEL-FTP_RNAIP	SPAC24H6.09	47.58
Red1DEL-FTP_RNAIP	SPAC24H6.10c	27.1831
Red1DEL-FTP_RNAIP	SPAC24H6.12c	6.92
Red1DEL-FTP_RNAIP	SPAC25A8.01c	21.18
Red1DEL-FTP_RNAIP	SPAC25A8.02	57.86
Red1DEL-FTP_RNAIP	SPAC25A8.03c	42.225
Red1DEL-FTP_RNAIP	SPAC25B8.01	18.4033
Red1DEL-FTP_RNAIP	SPAC25B8.02	43.36
Red1DEL-FTP_RNAIP	SPAC25B8.03	22.9
Red1DEL-FTP_RNAIP	SPAC25B8.05	7.27
Red1DEL-FTP_RNAIP	SPAC25B8.06c	12.82
Red1DEL-FTP_RNAIP	SPAC25B8.11	9.748
Red1DEL-FTP_RNAIP	SPAC25B8.12c	24.5825
Red1DEL-FTP_RNAIP	SPAC25B8.13c	22.8822
Red1DEL-FTP_RNAIP	SPAC25B8.14	7.94
Red1DEL-FTP_RNAIP	SPAC25B8.17	23.87
Red1DEL-FTP_RNAIP	SPAC25B8.18	23.87
Red1DEL-FTP_RNAIP	SPAC25B8.19c	19.4433
Red1DEL-FTP_RNAIP	SPAC25G10.01	17.6067
Red1DEL-FTP_RNAIP	SPAC25G10.03	22.076
Red1DEL-FTP_RNAIP	SPAC25G10.05c	23.3071
Red1DEL-FTP_RNAIP	SPAC25G10.06	26.2662
Red1DEL-FTP_RNAIP	SPAC25G10.07c	46.7933
Red1DEL-FTP_RNAIP	SPAC25G10.08	33.5258
Red1DEL-FTP_RNAIP	SPAC25G10.09c	14.68
Red1DEL-FTP_RNAIP	SPAC25H1.04	23.03
Red1DEL-FTP_RNAIP	SPAC25H1.06	19.98
Red1DEL-FTP_RNAIP	SPAC25H1.07	35.8667
Red1DEL-FTP_RNAIP	SPAC25H1.08c	22.6755
Red1DEL-FTP_RNAIP	SPAC25H1.10c	34.9311
Red1DEL-FTP_RNAIP	SPAC26A3.01	31.56
Red1DEL-FTP_RNAIP	SPAC26A3.03c	52.78
Red1DEL-FTP_RNAIP	SPAC26A3.04	19.0096
Red1DEL-FTP_RNAIP	SPAC26A3.05	19.6264
Red1DEL-FTP_RNAIP	SPAC26A3.06	28.365
Red1DEL-FTP_RNAIP	SPAC26A3.07c	28.4616
Red1DEL-FTP_RNAIP	SPAC26A3.08	25.28
Red1DEL-FTP_RNAIP	SPAC26A3.12c	24.1467
Red1DEL-FTP_RNAIP	SPAC26A3.13c	39.8173
Red1DEL-FTP_RNAIP	SPAC26A3.14c	19.5633
Red1DEL-FTP_RNAIP	SPAC26A3.15c	35.67
Red1DEL-FTP_RNAIP	SPAC26A3.16	17.452
Red1DEL-FTP_RNAIP	SPAC26A3.17c	52.45
Red1DEL-FTP_RNAIP	SPAC26F1.01	8.87
Red1DEL-FTP_RNAIP	SPAC26F1.02	17.11
Red1DEL-FTP_RNAIP	SPAC26F1.03	31.7288
Red1DEL-FTP_RNAIP	SPAC26F1.04c	25.5
Red1DEL-FTP_RNAIP	SPAC26F1.05	19.8503
Red1DEL-FTP_RNAIP	SPAC26F1.06	20.1295
Red1DEL-FTP_RNAIP	SPAC26F1.07	22.7693
Red1DEL-FTP_RNAIP	SPAC26F1.08c	49.648
Red1DEL-FTP_RNAIP	SPAC26F1.09	10.825
Red1DEL-FTP_RNAIP	SPAC26F1.11	58.5717
Red1DEL-FTP_RNAIP	SPAC26F1.12c	43.695
Red1DEL-FTP_RNAIP	SPAC26F1.13c	22.3853
Red1DEL-FTP_RNAIP	SPAC26F1.14c	10.15
Red1DEL-FTP_RNAIP	SPAC26H5.02c	17.03
Red1DEL-FTP_RNAIP	SPAC26H5.03	59.26
Red1DEL-FTP_RNAIP	SPAC26H5.05	22.03
Red1DEL-FTP_RNAIP	SPAC26H5.07c	28.542
Red1DEL-FTP_RNAIP	SPAC26H5.08c	16.0733
Red1DEL-FTP_RNAIP	SPAC26H5.09c	37.9
Red1DEL-FTP_RNAIP	SPAC26H5.10c	30.5193
Red1DEL-FTP_RNAIP	SPAC26H5.11	23.27
Red1DEL-FTP_RNAIP	SPAC26H5.12	22.13
Red1DEL-FTP_RNAIP	SPAC26H5.13c	17.7225
Red1DEL-FTP_RNAIP	SPAC27D7.02c	44.83
Red1DEL-FTP_RNAIP	SPAC27D7.03c	48.57
Red1DEL-FTP_RNAIP	SPAC27D7.04	48.34
Red1DEL-FTP_RNAIP	SPAC27D7.06	26.005
Red1DEL-FTP_RNAIP	SPAC27D7.07c	28.62
Red1DEL-FTP_RNAIP	SPAC27D7.08c	35.185
Red1DEL-FTP_RNAIP	SPAC27D7.11c	23.584
Red1DEL-FTP_RNAIP	SPAC27D7.13c	75.552
Red1DEL-FTP_RNAIP	SPAC27D7.14c	16.4
Red1DEL-FTP_RNAIP	SPAC27E2.02	61.6514
Red1DEL-FTP_RNAIP	SPAC27E2.03c	25.123
Red1DEL-FTP_RNAIP	SPAC27E2.05	11.63
Red1DEL-FTP_RNAIP	SPAC27E2.06c	20.28
Red1DEL-FTP_RNAIP	SPAC27E2.08	34.1606
Red1DEL-FTP_RNAIP	SPAC27E2.09	52.2
Red1DEL-FTP_RNAIP	SPAC27E2.10c	16.5633
Red1DEL-FTP_RNAIP	SPAC27E2.11c	25.2338
Red1DEL-FTP_RNAIP	SPAC27E2.14	30.09
Red1DEL-FTP_RNAIP	SPAC27F1.02c	48.0608
Red1DEL-FTP_RNAIP	SPAC27F1.03c	25.105
Red1DEL-FTP_RNAIP	SPAC27F1.04c	35.8
Red1DEL-FTP_RNAIP	SPAC27F1.05c	21.8967
Red1DEL-FTP_RNAIP	SPAC27F1.06c	84.38
Red1DEL-FTP_RNAIP	SPAC27F1.07	15.136
Red1DEL-FTP_RNAIP	SPAC27F1.09c	18.7933
Red1DEL-FTP_RNAIP	SPAC27F1.10	23.64
Red1DEL-FTP_RNAIP	SPAC29A4.02c	27.5209
Red1DEL-FTP_RNAIP	SPAC29A4.04c	46.0738
Red1DEL-FTP_RNAIP	SPAC29A4.05	22.63
Red1DEL-FTP_RNAIP	SPAC29A4.06c	31.49
Red1DEL-FTP_RNAIP	SPAC29A4.07	46.71
Red1DEL-FTP_RNAIP	SPAC29A4.08c	23.2
Red1DEL-FTP_RNAIP	SPAC29A4.09	26.7157
Red1DEL-FTP_RNAIP	SPAC29A4.11	73.13
Red1DEL-FTP_RNAIP	SPAC29A4.12c	15.58
Red1DEL-FTP_RNAIP	SPAC29A4.13	23.74
Red1DEL-FTP_RNAIP	SPAC29A4.14c	38.394
Red1DEL-FTP_RNAIP	SPAC29A4.15	54.995
Red1DEL-FTP_RNAIP	SPAC29A4.16	22.92
Red1DEL-FTP_RNAIP	SPAC29A4.17c	19.7533
Red1DEL-FTP_RNAIP	SPAC29A4.18	26.66
Red1DEL-FTP_RNAIP	SPAC29A4.19c	41.89
Red1DEL-FTP_RNAIP	SPAC29A4.20	42.43
Red1DEL-FTP_RNAIP	SPAC29B12.01	15.4
Red1DEL-FTP_RNAIP	SPAC29B12.02c	74.8
Red1DEL-FTP_RNAIP	SPAC29B12.03	42.9686
Red1DEL-FTP_RNAIP	SPAC29B12.04	31.1172
Red1DEL-FTP_RNAIP	SPAC29B12.05c	45.83
Red1DEL-FTP_RNAIP	SPAC29B12.07	57.2789
Red1DEL-FTP_RNAIP	SPAC29B12.08	38.035
Red1DEL-FTP_RNAIP	SPAC29B12.11c	32.37
Red1DEL-FTP_RNAIP	SPAC29B12.13	28.6877
Red1DEL-FTP_RNAIP	SPAC29B12.14c	40.2
Red1DEL-FTP_RNAIP	SPAC29E6.01	12.04
Red1DEL-FTP_RNAIP	SPAC29E6.02	35.07
Red1DEL-FTP_RNAIP	SPAC29E6.03c	43.29
Red1DEL-FTP_RNAIP	SPAC29E6.05c	21.69
Red1DEL-FTP_RNAIP	SPAC29E6.06c	24.526
Red1DEL-FTP_RNAIP	SPAC29E6.07	33.511
Red1DEL-FTP_RNAIP	SPAC29E6.08	27.146
Red1DEL-FTP_RNAIP	SPAC29E6.10c	21.98
Red1DEL-FTP_RNAIP	SPAC2C4.03c	28.0171
Red1DEL-FTP_RNAIP	SPAC2C4.04c	14.985
Red1DEL-FTP_RNAIP	SPAC2C4.05	33.2317
Red1DEL-FTP_RNAIP	SPAC2C4.06c	44.7256
Red1DEL-FTP_RNAIP	SPAC2C4.07c	31.455
Red1DEL-FTP_RNAIP	SPAC2C4.09	32.605
Red1DEL-FTP_RNAIP	SPAC2C4.10c	48.96
Red1DEL-FTP_RNAIP	SPAC2C4.11c	30.0767
Red1DEL-FTP_RNAIP	SPAC2C4.13	25.745
Red1DEL-FTP_RNAIP	SPAC2C4.14c	22.286
Red1DEL-FTP_RNAIP	SPAC2C4.15c	25.6857
Red1DEL-FTP_RNAIP	SPAC2C4.16c	20.0175
Red1DEL-FTP_RNAIP	SPAC2C4.17c	36.97
Red1DEL-FTP_RNAIP	SPAC2E12.02	23.5033
Red1DEL-FTP_RNAIP	SPAC2E12.03c	13.9583
Red1DEL-FTP_RNAIP	SPAC2E1P3.01	20.38
Red1DEL-FTP_RNAIP	SPAC2E1P3.02c	25.7225
Red1DEL-FTP_RNAIP	SPAC2E1P3.03c	45.4533
Red1DEL-FTP_RNAIP	SPAC2E1P3.04	20.5767
Red1DEL-FTP_RNAIP	SPAC2E1P5.01c	37.24
Red1DEL-FTP_RNAIP	SPAC2E1P5.03	28.26
Red1DEL-FTP_RNAIP	SPAC2E1P5.04c	36.79
Red1DEL-FTP_RNAIP	SPAC2F3.03c	10.49
Red1DEL-FTP_RNAIP	SPAC2F3.04c	32.715
Red1DEL-FTP_RNAIP	SPAC2F3.05c	21.9433
Red1DEL-FTP_RNAIP	SPAC2F3.06c	26.625
Red1DEL-FTP_RNAIP	SPAC2F3.08	15.74
Red1DEL-FTP_RNAIP	SPAC2F3.09	34.89
Red1DEL-FTP_RNAIP	SPAC2F3.11	35.7732
Red1DEL-FTP_RNAIP	SPAC2F3.14c	30.97
Red1DEL-FTP_RNAIP	SPAC2F3.15	61.945
Red1DEL-FTP_RNAIP	SPAC2F3.16	27.6567
Red1DEL-FTP_RNAIP	SPAC2F3.17c	36.4878
Red1DEL-FTP_RNAIP	SPAC2F3.18c	31.7156
Red1DEL-FTP_RNAIP	SPAC2F7.03c	23.7
Red1DEL-FTP_RNAIP	SPAC2F7.04	23.06
Red1DEL-FTP_RNAIP	SPAC2F7.05c	18.4413
Red1DEL-FTP_RNAIP	SPAC2F7.06c	22.9333
Red1DEL-FTP_RNAIP	SPAC2F7.10	11.83
Red1DEL-FTP_RNAIP	SPAC2F7.11	26.965
Red1DEL-FTP_RNAIP	SPAC2F7.13c	22.0473
Red1DEL-FTP_RNAIP	SPAC2F7.15	23.6617
Red1DEL-FTP_RNAIP	SPAC2F7.16c	28.2729
Red1DEL-FTP_RNAIP	SPAC2F7.17	23.14
Red1DEL-FTP_RNAIP	SPAC2G11.02	21.02
Red1DEL-FTP_RNAIP	SPAC2G11.03c	22.6925
Red1DEL-FTP_RNAIP	SPAC2G11.04	22.025
Red1DEL-FTP_RNAIP	SPAC2G11.05c	40.108
Red1DEL-FTP_RNAIP	SPAC2G11.06	43.5244
Red1DEL-FTP_RNAIP	SPAC2G11.07c	42.4333
Red1DEL-FTP_RNAIP	SPAC2G11.09	24.78
Red1DEL-FTP_RNAIP	SPAC2G11.10c	62.18
Red1DEL-FTP_RNAIP	SPAC2G11.11c	41.9075
Red1DEL-FTP_RNAIP	SPAC2G11.12	10.19
Red1DEL-FTP_RNAIP	SPAC2G11.14	18.13
Red1DEL-FTP_RNAIP	SPAC2G11.15c	30.5767
Red1DEL-FTP_RNAIP	SPAC2H10.02c	27.5567
Red1DEL-FTP_RNAIP	SPAC30.01c	25.4833
Red1DEL-FTP_RNAIP	SPAC30.02c	23.2775
Red1DEL-FTP_RNAIP	SPAC30.03c	38.0133
Red1DEL-FTP_RNAIP	SPAC30C2.02	26.8717
Red1DEL-FTP_RNAIP	SPAC30C2.03	50.73
Red1DEL-FTP_RNAIP	SPAC30C2.04	31.4665
Red1DEL-FTP_RNAIP	SPAC30C2.05	28.36
Red1DEL-FTP_RNAIP	SPAC30C2.06c	19.7667
Red1DEL-FTP_RNAIP	SPAC30C2.07	41.7675
Red1DEL-FTP_RNAIP	SPAC30C2.08	22.7567
Red1DEL-FTP_RNAIP	SPAC30D11.01c	29.36
Red1DEL-FTP_RNAIP	SPAC30D11.03	26.9417
Red1DEL-FTP_RNAIP	SPAC30D11.04c	22.54
Red1DEL-FTP_RNAIP	SPAC30D11.05	27.09
Red1DEL-FTP_RNAIP	SPAC30D11.06c	37.78
Red1DEL-FTP_RNAIP	SPAC30D11.07	34.6467
Red1DEL-FTP_RNAIP	SPAC30D11.08c	32.312
Red1DEL-FTP_RNAIP	SPAC30D11.09	27.405
Red1DEL-FTP_RNAIP	SPAC30D11.12	36.2355
Red1DEL-FTP_RNAIP	SPAC30D11.13	18.1571
Red1DEL-FTP_RNAIP	SPAC31A2.02	50.735
Red1DEL-FTP_RNAIP	SPAC31A2.03	24.8322
Red1DEL-FTP_RNAIP	SPAC31A2.04c	25.234
Red1DEL-FTP_RNAIP	SPAC31A2.05c	19.8
Red1DEL-FTP_RNAIP	SPAC31A2.06	32.52
Red1DEL-FTP_RNAIP	SPAC31A2.09c	32.2133
Red1DEL-FTP_RNAIP	SPAC31A2.10	54.825
Red1DEL-FTP_RNAIP	SPAC31A2.11c	59.635
Red1DEL-FTP_RNAIP	SPAC31A2.12	32.4
Red1DEL-FTP_RNAIP	SPAC31A2.13c	61.47
Red1DEL-FTP_RNAIP	SPAC31A2.16	13.74
Red1DEL-FTP_RNAIP	SPAC31G5.01	30.9383
Red1DEL-FTP_RNAIP	SPAC31G5.03	31.626
Red1DEL-FTP_RNAIP	SPAC31G5.04	20.8263
Red1DEL-FTP_RNAIP	SPAC31G5.05c	19.8341
Red1DEL-FTP_RNAIP	SPAC31G5.08	19.75
Red1DEL-FTP_RNAIP	SPAC31G5.09c	34.145
Red1DEL-FTP_RNAIP	SPAC31G5.10	40.04
Red1DEL-FTP_RNAIP	SPAC31G5.11	21.5
Red1DEL-FTP_RNAIP	SPAC31G5.13	11.91
Red1DEL-FTP_RNAIP	SPAC31G5.14	20.604
Red1DEL-FTP_RNAIP	SPAC31G5.15	41.9033
Red1DEL-FTP_RNAIP	SPAC31G5.16c	25.9733
Red1DEL-FTP_RNAIP	SPAC31G5.17c	19.7848
Red1DEL-FTP_RNAIP	SPAC31G5.18c	22.165
Red1DEL-FTP_RNAIP	SPAC31G5.19	18.1533
Red1DEL-FTP_RNAIP	SPAC31G5.21	39.75
Red1DEL-FTP_RNAIP	SPAC323.01c	26.58
Red1DEL-FTP_RNAIP	SPAC323.02c	21.534
Red1DEL-FTP_RNAIP	SPAC323.03c	28.805
Red1DEL-FTP_RNAIP	SPAC323.04	24.225
Red1DEL-FTP_RNAIP	SPAC323.05c	66.895
Red1DEL-FTP_RNAIP	SPAC323.06c	56.7633
Red1DEL-FTP_RNAIP	SPAC323.07c	36.5
Red1DEL-FTP_RNAIP	SPAC328.01c	23.99
Red1DEL-FTP_RNAIP	SPAC328.02	19.95
Red1DEL-FTP_RNAIP	SPAC328.03	25.134
Red1DEL-FTP_RNAIP	SPAC328.04	41.4562
Red1DEL-FTP_RNAIP	SPAC328.05	43.04
Red1DEL-FTP_RNAIP	SPAC328.06	16.02
Red1DEL-FTP_RNAIP	SPAC328.07c	20.54
Red1DEL-FTP_RNAIP	SPAC328.09	12.89
Red1DEL-FTP_RNAIP	SPAC328.10c	24.6034
Red1DEL-FTP_RNAIP	SPAC32A11.01	73.19
Red1DEL-FTP_RNAIP	SPAC32A11.02c	38.96
Red1DEL-FTP_RNAIP	SPAC32A11.03c	53.365
Red1DEL-FTP_RNAIP	SPAC32A11.04c	36.6841
Red1DEL-FTP_RNAIP	SPAC343.01c	16.785
Red1DEL-FTP_RNAIP	SPAC343.03	45.07
Red1DEL-FTP_RNAIP	SPAC343.04c	18.765
Red1DEL-FTP_RNAIP	SPAC343.05	21.1246
Red1DEL-FTP_RNAIP	SPAC343.06c	37.355
Red1DEL-FTP_RNAIP	SPAC343.07	70.53
Red1DEL-FTP_RNAIP	SPAC343.08c	40.82
Red1DEL-FTP_RNAIP	SPAC343.09	24.64
Red1DEL-FTP_RNAIP	SPAC343.10	28.54
Red1DEL-FTP_RNAIP	SPAC343.11c	12.3267
Red1DEL-FTP_RNAIP	SPAC343.12	19.0167
Red1DEL-FTP_RNAIP	SPAC343.13	50.89
Red1DEL-FTP_RNAIP	SPAC343.14c	24.644
Red1DEL-FTP_RNAIP	SPAC343.15	9.05
Red1DEL-FTP_RNAIP	SPAC343.16	7.88
Red1DEL-FTP_RNAIP	SPAC343.17c	45.3237
Red1DEL-FTP_RNAIP	SPAC343.19	13.25
Red1DEL-FTP_RNAIP	SPAC343.20	35.8225
Red1DEL-FTP_RNAIP	SPAC3A11.02	28.7433
Red1DEL-FTP_RNAIP	SPAC3A11.04	35.3247
Red1DEL-FTP_RNAIP	SPAC3A11.06	21.65
Red1DEL-FTP_RNAIP	SPAC3A11.07	33.616
Red1DEL-FTP_RNAIP	SPAC3A11.08	15.16
Red1DEL-FTP_RNAIP	SPAC3A11.10c	34.27
Red1DEL-FTP_RNAIP	SPAC3A11.11c	18.785
Red1DEL-FTP_RNAIP	SPAC3A11.12c	22.7189
Red1DEL-FTP_RNAIP	SPAC3A11.13	37.9
Red1DEL-FTP_RNAIP	SPAC3A11.14c	102.99
Red1DEL-FTP_RNAIP	SPAC3A12.02	10.32
Red1DEL-FTP_RNAIP	SPAC3A12.05c	27.84
Red1DEL-FTP_RNAIP	SPAC3A12.07	14.54
Red1DEL-FTP_RNAIP	SPAC3A12.08	41.57
Red1DEL-FTP_RNAIP	SPAC3A12.10	22.1097
Red1DEL-FTP_RNAIP	SPAC3A12.11c	20.082
Red1DEL-FTP_RNAIP	SPAC3A12.13c	18.5033
Red1DEL-FTP_RNAIP	SPAC3A12.14	10.465
Red1DEL-FTP_RNAIP	SPAC3A12.15	17.88
Red1DEL-FTP_RNAIP	SPAC3A12.18	31.0623
Red1DEL-FTP_RNAIP	SPAC3C7.02c	17.53
Red1DEL-FTP_RNAIP	SPAC3C7.03c	17.53
Red1DEL-FTP_RNAIP	SPAC3C7.04	23.12
Red1DEL-FTP_RNAIP	SPAC3C7.05c	16.272
Red1DEL-FTP_RNAIP	SPAC3C7.07c	29.76
Red1DEL-FTP_RNAIP	SPAC3C7.08c	21.4575
Red1DEL-FTP_RNAIP	SPAC3C7.09	13.09
Red1DEL-FTP_RNAIP	SPAC3C7.10	34.58
Red1DEL-FTP_RNAIP	SPAC3C7.11c	27.2338
Red1DEL-FTP_RNAIP	SPAC3C7.13c	29.2
Red1DEL-FTP_RNAIP	SPAC3C7.14c	23.2621
Red1DEL-FTP_RNAIP	SPAC3F10.03	22.207
Red1DEL-FTP_RNAIP	SPAC3F10.04	16.92
Red1DEL-FTP_RNAIP	SPAC3F10.05c	50.1
Red1DEL-FTP_RNAIP	SPAC3F10.08c	13.985
Red1DEL-FTP_RNAIP	SPAC3F10.09	27.18
Red1DEL-FTP_RNAIP	SPAC3F10.10c	7.5
Red1DEL-FTP_RNAIP	SPAC3F10.13	27.02
Red1DEL-FTP_RNAIP	SPAC3F10.15c	20.955
Red1DEL-FTP_RNAIP	SPAC3F10.16c	11.8
Red1DEL-FTP_RNAIP	SPAC3F10.17	67.325
Red1DEL-FTP_RNAIP	SPAC3F10.18c	27.0284
Red1DEL-FTP_RNAIP	SPAC3F10.19	20.9768
Red1DEL-FTP_RNAIP	SPAC3G6.01	22.41
Red1DEL-FTP_RNAIP	SPAC3G6.02	33.6242
Red1DEL-FTP_RNAIP	SPAC3G6.03c	21.62
Red1DEL-FTP_RNAIP	SPAC3G6.05	24.82
Red1DEL-FTP_RNAIP	SPAC3G6.06c	31.5829
Red1DEL-FTP_RNAIP	SPAC3G6.08	18.55
Red1DEL-FTP_RNAIP	SPAC3G6.10c	45.97
Red1DEL-FTP_RNAIP	SPAC3G6.11	36.04
Red1DEL-FTP_RNAIP	SPAC3G6.13c	25.4193
Red1DEL-FTP_RNAIP	SPAC3G9.01	26.64
Red1DEL-FTP_RNAIP	SPAC3G9.03	26.2253
Red1DEL-FTP_RNAIP	SPAC3G9.04	14.62
Red1DEL-FTP_RNAIP	SPAC3G9.06	21.5632
Red1DEL-FTP_RNAIP	SPAC3G9.07c	20.365
Red1DEL-FTP_RNAIP	SPAC3G9.09c	22.9213
Red1DEL-FTP_RNAIP	SPAC3G9.10c	25.42
Red1DEL-FTP_RNAIP	SPAC3G9.14	33.8933
Red1DEL-FTP_RNAIP	SPAC3G9.15c	108.013
Red1DEL-FTP_RNAIP	SPAC3G9.16c	18.85
Red1DEL-FTP_RNAIP	SPAC3G9.17	28.25
Red1DEL-FTP_RNAIP	SPAC3H1.01c	46.49
Red1DEL-FTP_RNAIP	SPAC3H1.02c	73.29
Red1DEL-FTP_RNAIP	SPAC3H1.04c	21.6333
Red1DEL-FTP_RNAIP	SPAC3H1.05	24.63
Red1DEL-FTP_RNAIP	SPAC3H1.06c	25.69
Red1DEL-FTP_RNAIP	SPAC3H1.07	16.794
Red1DEL-FTP_RNAIP	SPAC3H1.09c	29.7
Red1DEL-FTP_RNAIP	SPAC3H1.10	60.315
Red1DEL-FTP_RNAIP	SPAC3H1.11	14.56
Red1DEL-FTP_RNAIP	SPAC3H1.12c	20.92
Red1DEL-FTP_RNAIP	SPAC3H1.13	35.455
Red1DEL-FTP_RNAIP	SPAC3H5.04	26.445
Red1DEL-FTP_RNAIP	SPAC3H5.07	34.6858
Red1DEL-FTP_RNAIP	SPAC3H5.08c	21.95
Red1DEL-FTP_RNAIP	SPAC3H5.10	28.4507
Red1DEL-FTP_RNAIP	SPAC3H5.11	22.43
Red1DEL-FTP_RNAIP	SPAC3H5.12c	22.4161
Red1DEL-FTP_RNAIP	SPAC3H5.13	40.465
Red1DEL-FTP_RNAIP	SPAC3H8.02	19.96
Red1DEL-FTP_RNAIP	SPAC3H8.03	18.7933
Red1DEL-FTP_RNAIP	SPAC3H8.04	17.405
Red1DEL-FTP_RNAIP	SPAC3H8.05c	28.88
Red1DEL-FTP_RNAIP	SPAC3H8.06	37.04
Red1DEL-FTP_RNAIP	SPAC3H8.07c	19.1975
Red1DEL-FTP_RNAIP	SPAC3H8.08c	46.05
Red1DEL-FTP_RNAIP	SPAC3H8.09c	43.36
Red1DEL-FTP_RNAIP	SPAC3H8.10	32.82
Red1DEL-FTP_RNAIP	SPAC458.02c	27.3539
Red1DEL-FTP_RNAIP	SPAC458.03	75.41
Red1DEL-FTP_RNAIP	SPAC458.04c	41.02
Red1DEL-FTP_RNAIP	SPAC458.06	38.71
Red1DEL-FTP_RNAIP	SPAC458.07	42.81
Red1DEL-FTP_RNAIP	SPAC4A8.02c	38.38
Red1DEL-FTP_RNAIP	SPAC4A8.04	31.5312
Red1DEL-FTP_RNAIP	SPAC4A8.05c	25.205
Red1DEL-FTP_RNAIP	SPAC4A8.06c	22.36
Red1DEL-FTP_RNAIP	SPAC4A8.07c	22.3833
Red1DEL-FTP_RNAIP	SPAC4A8.08c	24.02
Red1DEL-FTP_RNAIP	SPAC4A8.09c	26.2933
Red1DEL-FTP_RNAIP	SPAC4A8.10	26.36
Red1DEL-FTP_RNAIP	SPAC4A8.11c	14.554
Red1DEL-FTP_RNAIP	SPAC4A8.12c	14.34
Red1DEL-FTP_RNAIP	SPAC4A8.13c	27.206
Red1DEL-FTP_RNAIP	SPAC4A8.14	30.178
Red1DEL-FTP_RNAIP	SPAC4A8.15c	25.1285
Red1DEL-FTP_RNAIP	SPAC4A8.16c	28.3418
Red1DEL-FTP_RNAIP	SPAC4C5.01	34.7467
Red1DEL-FTP_RNAIP	SPAC4C5.02c	43.11
Red1DEL-FTP_RNAIP	SPAC4C5.03	22.32
Red1DEL-FTP_RNAIP	SPAC4C5.04	26.5525
Red1DEL-FTP_RNAIP	SPAC4D7.02c	23.8467
Red1DEL-FTP_RNAIP	SPAC4D7.03	21.0333
Red1DEL-FTP_RNAIP	SPAC4D7.04c	16.765
Red1DEL-FTP_RNAIP	SPAC4D7.05	21.5225
Red1DEL-FTP_RNAIP	SPAC4D7.06c	20.985
Red1DEL-FTP_RNAIP	SPAC4D7.07c	39.36
Red1DEL-FTP_RNAIP	SPAC4D7.08c	36.3875
Red1DEL-FTP_RNAIP	SPAC4D7.09	21.5457
Red1DEL-FTP_RNAIP	SPAC4D7.10c	35.7572
Red1DEL-FTP_RNAIP	SPAC4D7.11	30.72
Red1DEL-FTP_RNAIP	SPAC4D7.12c	25.66
Red1DEL-FTP_RNAIP	SPAC4D7.13	18.6
Red1DEL-FTP_RNAIP	SPAC4F10.02	23.51
Red1DEL-FTP_RNAIP	SPAC4F10.04	29.86
Red1DEL-FTP_RNAIP	SPAC4F10.05c	19.875
Red1DEL-FTP_RNAIP	SPAC4F10.06	25.305
Red1DEL-FTP_RNAIP	SPAC4F10.07c	42.435
Red1DEL-FTP_RNAIP	SPAC4F10.08	44.192
Red1DEL-FTP_RNAIP	SPAC4F10.10c	46.26
Red1DEL-FTP_RNAIP	SPAC4F10.11	31.6825
Red1DEL-FTP_RNAIP	SPAC4F10.13c	37.98
Red1DEL-FTP_RNAIP	SPAC4F10.14c	20.5154
Red1DEL-FTP_RNAIP	SPAC4F10.16c	13.38
Red1DEL-FTP_RNAIP	SPAC4F10.18	40.41
Red1DEL-FTP_RNAIP	SPAC4F10.19c	64.4467
Red1DEL-FTP_RNAIP	SPAC4F10.20	24.0341
Red1DEL-FTP_RNAIP	SPAC4F10.22	36.25
Red1DEL-FTP_RNAIP	SPAC4F8.01	24.66
Red1DEL-FTP_RNAIP	SPAC4F8.02c	10.76
Red1DEL-FTP_RNAIP	SPAC4F8.03	45.5367
Red1DEL-FTP_RNAIP	SPAC4F8.04	27.93
Red1DEL-FTP_RNAIP	SPAC4F8.05c	37.47
Red1DEL-FTP_RNAIP	SPAC4F8.06	39.215
Red1DEL-FTP_RNAIP	SPAC4F8.07c	25.3502
Red1DEL-FTP_RNAIP	SPAC4F8.10c	26.648
Red1DEL-FTP_RNAIP	SPAC4F8.11	29.6467
Red1DEL-FTP_RNAIP	SPAC4F8.12c	39.936
Red1DEL-FTP_RNAIP	SPAC4F8.13c	11.12
Red1DEL-FTP_RNAIP	SPAC4F8.14c	21.3323
Red1DEL-FTP_RNAIP	SPAC4F8.15	40.69
Red1DEL-FTP_RNAIP	SPAC4G8.02c	30.9635
Red1DEL-FTP_RNAIP	SPAC4G8.03c	43.9733
Red1DEL-FTP_RNAIP	SPAC4G8.04	20.8067
Red1DEL-FTP_RNAIP	SPAC4G8.05	33.15
Red1DEL-FTP_RNAIP	SPAC4G8.06c	28.37
Red1DEL-FTP_RNAIP	SPAC4G8.08	23.07
Red1DEL-FTP_RNAIP	SPAC4G8.09	28.35
Red1DEL-FTP_RNAIP	SPAC4G8.11c	45.8814
Red1DEL-FTP_RNAIP	SPAC4G8.12c	36.9133
Red1DEL-FTP_RNAIP	SPAC4G8.13c	48
Red1DEL-FTP_RNAIP	SPAC4G9.03	23.0614
Red1DEL-FTP_RNAIP	SPAC4G9.04c	38.885
Red1DEL-FTP_RNAIP	SPAC4G9.08c	12.92
Red1DEL-FTP_RNAIP	SPAC4G9.09c	15.15
Red1DEL-FTP_RNAIP	SPAC4G9.11c	21.3456
Red1DEL-FTP_RNAIP	SPAC4G9.12	103.36
Red1DEL-FTP_RNAIP	SPAC4G9.13c	18.3925
Red1DEL-FTP_RNAIP	SPAC4G9.14	30
Red1DEL-FTP_RNAIP	SPAC4G9.15	29.89
Red1DEL-FTP_RNAIP	SPAC4G9.16c	24.1811
Red1DEL-FTP_RNAIP	SPAC4G9.17c	38.2183
Red1DEL-FTP_RNAIP	SPAC4G9.20c	18.48
Red1DEL-FTP_RNAIP	SPAC4G9.22	33.855
Red1DEL-FTP_RNAIP	SPAC4H3.01	13.605
Red1DEL-FTP_RNAIP	SPAC4H3.02c	16.98
Red1DEL-FTP_RNAIP	SPAC4H3.04c	55.26
Red1DEL-FTP_RNAIP	SPAC4H3.07c	23.2346
Red1DEL-FTP_RNAIP	SPAC4H3.08	26.36
Red1DEL-FTP_RNAIP	SPAC4H3.09	28.4245
Red1DEL-FTP_RNAIP	SPAC4H3.10c	19.4178
Red1DEL-FTP_RNAIP	SPAC4H3.13	21.27
Red1DEL-FTP_RNAIP	SPAC4H3.14c	52.13
Red1DEL-FTP_RNAIP	SPAC4H3.16	21.7
Red1DEL-FTP_RNAIP	SPAC513.01c	24.6285
Red1DEL-FTP_RNAIP	SPAC513.05	22.6044
Red1DEL-FTP_RNAIP	SPAC513.06c	21.524
Red1DEL-FTP_RNAIP	SPAC513.07	26.4438
Red1DEL-FTP_RNAIP	SPAC521.02	27.0643
Red1DEL-FTP_RNAIP	SPAC521.03	21.858
Red1DEL-FTP_RNAIP	SPAC521.04c	53.44
Red1DEL-FTP_RNAIP	SPAC521.05	24.4586
Red1DEL-FTP_RNAIP	SPAC56E4.02c	26.08
Red1DEL-FTP_RNAIP	SPAC56E4.03	27.7184
Red1DEL-FTP_RNAIP	SPAC56E4.04c	21.78
Red1DEL-FTP_RNAIP	SPAC56E4.05	23.2075
Red1DEL-FTP_RNAIP	SPAC56E4.06c	31.93
Red1DEL-FTP_RNAIP	SPAC56E4.07	25.32
Red1DEL-FTP_RNAIP	SPAC56F8.02	19.495
Red1DEL-FTP_RNAIP	SPAC56F8.03	19.0429
Red1DEL-FTP_RNAIP	SPAC56F8.05c	38.8375
Red1DEL-FTP_RNAIP	SPAC56F8.08	20.3033
Red1DEL-FTP_RNAIP	SPAC56F8.09	25.252
Red1DEL-FTP_RNAIP	SPAC56F8.11	30.876
Red1DEL-FTP_RNAIP	SPAC56F8.14c	30.7838
Red1DEL-FTP_RNAIP	SPAC57A10.03	29.74
Red1DEL-FTP_RNAIP	SPAC57A10.04	40.25
Red1DEL-FTP_RNAIP	SPAC57A10.05c	30.1257
Red1DEL-FTP_RNAIP	SPAC57A10.06	12.22
Red1DEL-FTP_RNAIP	SPAC57A10.07	10.37
Red1DEL-FTP_RNAIP	SPAC57A10.08c	21.23
Red1DEL-FTP_RNAIP	SPAC57A10.09c	11.42
Red1DEL-FTP_RNAIP	SPAC57A10.10c	41.3867
Red1DEL-FTP_RNAIP	SPAC57A10.12c	21.4714
Red1DEL-FTP_RNAIP	SPAC57A10.14	17.9733
Red1DEL-FTP_RNAIP	SPAC57A7.04c	32.9477
Red1DEL-FTP_RNAIP	SPAC57A7.05	30.3967
Red1DEL-FTP_RNAIP	SPAC57A7.06	24.6375
Red1DEL-FTP_RNAIP	SPAC57A7.07c	30.39
Red1DEL-FTP_RNAIP	SPAC57A7.08	50.9533
Red1DEL-FTP_RNAIP	SPAC57A7.10c	24.4473
Red1DEL-FTP_RNAIP	SPAC57A7.11	36.8325
Red1DEL-FTP_RNAIP	SPAC57A7.12	20.9305
Red1DEL-FTP_RNAIP	SPAC57A7.15c	25.64
Red1DEL-FTP_RNAIP	SPAC589.02c	34.72
Red1DEL-FTP_RNAIP	SPAC589.03c	25.16
Red1DEL-FTP_RNAIP	SPAC589.04	35.67
Red1DEL-FTP_RNAIP	SPAC589.06c	24.8642
Red1DEL-FTP_RNAIP	SPAC589.08c	30.9073
Red1DEL-FTP_RNAIP	SPAC589.09	43.085
Red1DEL-FTP_RNAIP	SPAC589.10c	21.0224
Red1DEL-FTP_RNAIP	SPAC589.11	27.18
Red1DEL-FTP_RNAIP	SPAC589.12	28.595
Red1DEL-FTP_RNAIP	SPAC5D6.01	29.4586
Red1DEL-FTP_RNAIP	SPAC5D6.05	20.1125
Red1DEL-FTP_RNAIP	SPAC5D6.06c	44.45
Red1DEL-FTP_RNAIP	SPAC5D6.08c	27.92
Red1DEL-FTP_RNAIP	SPAC5D6.12	24.6675
Red1DEL-FTP_RNAIP	SPAC5H10.01	16.4
Red1DEL-FTP_RNAIP	SPAC5H10.02c	46.05
Red1DEL-FTP_RNAIP	SPAC5H10.03	26.0055
Red1DEL-FTP_RNAIP	SPAC5H10.04	27.83
Red1DEL-FTP_RNAIP	SPAC5H10.05c	19.77
Red1DEL-FTP_RNAIP	SPAC5H10.06c	22.815
Red1DEL-FTP_RNAIP	SPAC5H10.07	37.83
Red1DEL-FTP_RNAIP	SPAC5H10.10	18.5575
Red1DEL-FTP_RNAIP	SPAC5H10.12c	30.05
Red1DEL-FTP_RNAIP	SPAC5H10.13c	21.9275
Red1DEL-FTP_RNAIP	SPAC607.02c	24.544
Red1DEL-FTP_RNAIP	SPAC607.03c	26.6914
Red1DEL-FTP_RNAIP	SPAC607.05	20.7953
Red1DEL-FTP_RNAIP	SPAC607.06c	36.2017
Red1DEL-FTP_RNAIP	SPAC607.07c	19.79
Red1DEL-FTP_RNAIP	SPAC607.08c	18.48
Red1DEL-FTP_RNAIP	SPAC607.10	27.705
Red1DEL-FTP_RNAIP	SPAC630.03	19.2973
Red1DEL-FTP_RNAIP	SPAC630.04c	25.96
Red1DEL-FTP_RNAIP	SPAC630.05	29.0133
Red1DEL-FTP_RNAIP	SPAC630.06c	37.3567
Red1DEL-FTP_RNAIP	SPAC630.08c	24.405
Red1DEL-FTP_RNAIP	SPAC630.09c	40.4467
Red1DEL-FTP_RNAIP	SPAC630.10	28.36
Red1DEL-FTP_RNAIP	SPAC630.11	41.8983
Red1DEL-FTP_RNAIP	SPAC630.12	42.81
Red1DEL-FTP_RNAIP	SPAC630.13c	25.5025
Red1DEL-FTP_RNAIP	SPAC630.14c	29.5617
Red1DEL-FTP_RNAIP	SPAC630.15	47.43
Red1DEL-FTP_RNAIP	SPAC631.01c	23.955
Red1DEL-FTP_RNAIP	SPAC631.02	41.7457
Red1DEL-FTP_RNAIP	SPAC637.03	14.16
Red1DEL-FTP_RNAIP	SPAC637.04	13.2225
Red1DEL-FTP_RNAIP	SPAC637.05c	22.6482
Red1DEL-FTP_RNAIP	SPAC637.07	19.5406
Red1DEL-FTP_RNAIP	SPAC637.08	73.395
Red1DEL-FTP_RNAIP	SPAC637.09	9.12
Red1DEL-FTP_RNAIP	SPAC637.10c	25.7906
Red1DEL-FTP_RNAIP	SPAC637.12c	44.045
Red1DEL-FTP_RNAIP	SPAC637.13c	16.81
Red1DEL-FTP_RNAIP	SPAC644.04	43.495
Red1DEL-FTP_RNAIP	SPAC644.05c	37.96
Red1DEL-FTP_RNAIP	SPAC644.06c	30.06
Red1DEL-FTP_RNAIP	SPAC644.07	12.24
Red1DEL-FTP_RNAIP	SPAC644.08	19.19
Red1DEL-FTP_RNAIP	SPAC644.09	55.8857
Red1DEL-FTP_RNAIP	SPAC644.10	18.9975
Red1DEL-FTP_RNAIP	SPAC644.11c	28.7225
Red1DEL-FTP_RNAIP	SPAC644.12	18.18
Red1DEL-FTP_RNAIP	SPAC644.14c	15.48
Red1DEL-FTP_RNAIP	SPAC644.15	25.1115
Red1DEL-FTP_RNAIP	SPAC644.16	27.77
Red1DEL-FTP_RNAIP	SPAC644.17c	24.508
Red1DEL-FTP_RNAIP	SPAC644.18c	22.0875
Red1DEL-FTP_RNAIP	SPAC664.01c	13.45
Red1DEL-FTP_RNAIP	SPAC664.02c	29.56
Red1DEL-FTP_RNAIP	SPAC664.03	23.2275
Red1DEL-FTP_RNAIP	SPAC664.04c	26.5005
Red1DEL-FTP_RNAIP	SPAC664.05	46.2403
Red1DEL-FTP_RNAIP	SPAC664.06	26.29
Red1DEL-FTP_RNAIP	SPAC664.09	14.77
Red1DEL-FTP_RNAIP	SPAC664.10	20.37
Red1DEL-FTP_RNAIP	SPAC664.11	21.85
Red1DEL-FTP_RNAIP	SPAC664.12c	40.6071
Red1DEL-FTP_RNAIP	SPAC664.13	31.85
Red1DEL-FTP_RNAIP	SPAC664.14	53.3617
Red1DEL-FTP_RNAIP	SPAC688.03c	34.4924
Red1DEL-FTP_RNAIP	SPAC688.04c	36.3875
Red1DEL-FTP_RNAIP	SPAC688.06c	32.704
Red1DEL-FTP_RNAIP	SPAC688.08	25.615
Red1DEL-FTP_RNAIP	SPAC688.09	46.8
Red1DEL-FTP_RNAIP	SPAC688.10	25.34
Red1DEL-FTP_RNAIP	SPAC688.11	20.32
Red1DEL-FTP_RNAIP	SPAC688.12c	47.2225
Red1DEL-FTP_RNAIP	SPAC688.13	21.4067
Red1DEL-FTP_RNAIP	SPAC688.14	19.805
Red1DEL-FTP_RNAIP	SPAC688.16	32.086
Red1DEL-FTP_RNAIP	SPAC694.02	17.9408
Red1DEL-FTP_RNAIP	SPAC694.04c	39.56
Red1DEL-FTP_RNAIP	SPAC694.05c	22.3037
Red1DEL-FTP_RNAIP	SPAC694.06c	18.8
Red1DEL-FTP_RNAIP	SPAC6B12.02c	25.045
Red1DEL-FTP_RNAIP	SPAC6B12.05c	25.8467
Red1DEL-FTP_RNAIP	SPAC6B12.06c	37.25
Red1DEL-FTP_RNAIP	SPAC6B12.07c	23.5367
Red1DEL-FTP_RNAIP	SPAC6B12.08	38.54
Red1DEL-FTP_RNAIP	SPAC6B12.09	29.1275
Red1DEL-FTP_RNAIP	SPAC6B12.11	29.465
Red1DEL-FTP_RNAIP	SPAC6B12.12	30.0078
Red1DEL-FTP_RNAIP	SPAC6B12.13	38.7283
Red1DEL-FTP_RNAIP	SPAC6B12.14c	20.8067
Red1DEL-FTP_RNAIP	SPAC6B12.15	28.3267
Red1DEL-FTP_RNAIP	SPAC6B12.18	32.3882
Red1DEL-FTP_RNAIP	SPAC6B12.19	24.02
Red1DEL-FTP_RNAIP	SPAC6C3.02c	15.97
Red1DEL-FTP_RNAIP	SPAC6C3.03c	41.4543
Red1DEL-FTP_RNAIP	SPAC6C3.04	53.535
Red1DEL-FTP_RNAIP	SPAC6C3.06c	26.2583
Red1DEL-FTP_RNAIP	SPAC6C3.08	19.6533
Red1DEL-FTP_RNAIP	SPAC6C3.09	14.6433
Red1DEL-FTP_RNAIP	SPAC6F12.03c	12.18
Red1DEL-FTP_RNAIP	SPAC6F12.04	31.73
Red1DEL-FTP_RNAIP	SPAC6F12.05c	12.348
Red1DEL-FTP_RNAIP	SPAC6F12.06	19.6725
Red1DEL-FTP_RNAIP	SPAC6F12.07	28.6821
Red1DEL-FTP_RNAIP	SPAC6F12.08c	17.05
Red1DEL-FTP_RNAIP	SPAC6F12.09	11.46
Red1DEL-FTP_RNAIP	SPAC6F12.10c	21.1
Red1DEL-FTP_RNAIP	SPAC6F12.11c	35.09
Red1DEL-FTP_RNAIP	SPAC6F12.12	20.57
Red1DEL-FTP_RNAIP	SPAC6F12.13c	25.9314
Red1DEL-FTP_RNAIP	SPAC6F12.14	18.0533
Red1DEL-FTP_RNAIP	SPAC6F12.15c	32.8925
Red1DEL-FTP_RNAIP	SPAC6F12.16c	82.99
Red1DEL-FTP_RNAIP	SPAC6F12.17	60.2933
Red1DEL-FTP_RNAIP	SPAC6F6.01	13.69
Red1DEL-FTP_RNAIP	SPAC6F6.02c	49.92
Red1DEL-FTP_RNAIP	SPAC6F6.03c	24.56
Red1DEL-FTP_RNAIP	SPAC6F6.04c	74.585
Red1DEL-FTP_RNAIP	SPAC6F6.05	26.1629
Red1DEL-FTP_RNAIP	SPAC6F6.07c	50.6928
Red1DEL-FTP_RNAIP	SPAC6F6.08c	44.349
Red1DEL-FTP_RNAIP	SPAC6F6.09	20.475
Red1DEL-FTP_RNAIP	SPAC6F6.10c	20.55
Red1DEL-FTP_RNAIP	SPAC6F6.11c	35.83
Red1DEL-FTP_RNAIP	SPAC6F6.12	27.328
Red1DEL-FTP_RNAIP	SPAC6F6.13c	15.13
Red1DEL-FTP_RNAIP	SPAC6F6.15	28.7971
Red1DEL-FTP_RNAIP	SPAC6F6.16c	29.38
Red1DEL-FTP_RNAIP	SPAC6F6.17	60.38
Red1DEL-FTP_RNAIP	SPAC6F6.19	13.06
Red1DEL-FTP_RNAIP	SPAC6G10.02c	16.845
Red1DEL-FTP_RNAIP	SPAC6G10.03c	19.47
Red1DEL-FTP_RNAIP	SPAC6G10.04c	40.6775
Red1DEL-FTP_RNAIP	SPAC6G10.05c	27.93
Red1DEL-FTP_RNAIP	SPAC6G10.07	24.826
Red1DEL-FTP_RNAIP	SPAC6G10.08	34.4412
Red1DEL-FTP_RNAIP	SPAC6G10.09	21.29
Red1DEL-FTP_RNAIP	SPAC6G10.10c	9.5
Red1DEL-FTP_RNAIP	SPAC6G10.11c	28.2886
Red1DEL-FTP_RNAIP	SPAC6G10.12c	22.855
Red1DEL-FTP_RNAIP	SPAC6G9.01c	28.8567
Red1DEL-FTP_RNAIP	SPAC6G9.02c	22.92
Red1DEL-FTP_RNAIP	SPAC6G9.03c	39.03
Red1DEL-FTP_RNAIP	SPAC6G9.04	53.8133
Red1DEL-FTP_RNAIP	SPAC6G9.05	12.28
Red1DEL-FTP_RNAIP	SPAC6G9.06c	23.175
Red1DEL-FTP_RNAIP	SPAC6G9.07c	22.02
Red1DEL-FTP_RNAIP	SPAC6G9.08	38.11
Red1DEL-FTP_RNAIP	SPAC6G9.09c	22.9298
Red1DEL-FTP_RNAIP	SPAC6G9.11	27.7087
Red1DEL-FTP_RNAIP	SPAC6G9.12	20.6433
Red1DEL-FTP_RNAIP	SPAC6G9.13c	53.64
Red1DEL-FTP_RNAIP	SPAC6G9.14	25.93
Red1DEL-FTP_RNAIP	SPAC6G9.15c	25.615
Red1DEL-FTP_RNAIP	SPAC6G9.16c	69.655
Red1DEL-FTP_RNAIP	SPAC732.01	40.8478
Red1DEL-FTP_RNAIP	SPAC732.02c	37.03
Red1DEL-FTP_RNAIP	SPAC750.03c	10.09
Red1DEL-FTP_RNAIP	SPAC750.04c	31.6733
Red1DEL-FTP_RNAIP	SPAC750.05c	23.1687
Red1DEL-FTP_RNAIP	SPAC750.06c	16.325
Red1DEL-FTP_RNAIP	SPAC767.01c	42.99
Red1DEL-FTP_RNAIP	SPAC7D4.02c	32.4
Red1DEL-FTP_RNAIP	SPAC7D4.03c	27.1067
Red1DEL-FTP_RNAIP	SPAC7D4.04	57.995
Red1DEL-FTP_RNAIP	SPAC7D4.05	33.655
Red1DEL-FTP_RNAIP	SPAC7D4.06c	28.12
Red1DEL-FTP_RNAIP	SPAC7D4.07c	25.0727
Red1DEL-FTP_RNAIP	SPAC7D4.08	30.97
Red1DEL-FTP_RNAIP	SPAC7D4.10	31.0833
Red1DEL-FTP_RNAIP	SPAC7D4.11c	17.81
Red1DEL-FTP_RNAIP	SPAC7D4.12c	37.6567
Red1DEL-FTP_RNAIP	SPAC7D4.13c	31.29
Red1DEL-FTP_RNAIP	SPAC7D4.14c	26.8491
Red1DEL-FTP_RNAIP	SPAC7D4.15c	30.78
Red1DEL-FTP_RNAIP	SPAC806.02c	18.02
Red1DEL-FTP_RNAIP	SPAC806.03c	28.6123
Red1DEL-FTP_RNAIP	SPAC806.04c	43.4643
Red1DEL-FTP_RNAIP	SPAC806.05	20.26
Red1DEL-FTP_RNAIP	SPAC806.06c	16.85
Red1DEL-FTP_RNAIP	SPAC806.07	21.3267
Red1DEL-FTP_RNAIP	SPAC806.08c	38.39
Red1DEL-FTP_RNAIP	SPAC806.11	25.8908
Red1DEL-FTP_RNAIP	SPAC821.04c	23.208
Red1DEL-FTP_RNAIP	SPAC821.05	28.944
Red1DEL-FTP_RNAIP	SPAC821.06	20.3633
Red1DEL-FTP_RNAIP	SPAC821.07c	42.7
Red1DEL-FTP_RNAIP	SPAC821.10c	24.0676
Red1DEL-FTP_RNAIP	SPAC821.11	24.8745
Red1DEL-FTP_RNAIP	SPAC821.12	31.3567
Red1DEL-FTP_RNAIP	SPAC821.13c	14.205
Red1DEL-FTP_RNAIP	SPAC823.03	17.5767
Red1DEL-FTP_RNAIP	SPAC823.04	11.7733
Red1DEL-FTP_RNAIP	SPAC823.05c	17.36
Red1DEL-FTP_RNAIP	SPAC823.08c	21.52
Red1DEL-FTP_RNAIP	SPAC823.09c	28.85
Red1DEL-FTP_RNAIP	SPAC823.10c	26.045
Red1DEL-FTP_RNAIP	SPAC823.11	20.775
Red1DEL-FTP_RNAIP	SPAC823.12	43.0525
Red1DEL-FTP_RNAIP	SPAC823.14	37.615
Red1DEL-FTP_RNAIP	SPAC823.15	15.5775
Red1DEL-FTP_RNAIP	SPAC823.17	25.1507
Red1DEL-FTP_RNAIP	SPAC824.03c	64.69
Red1DEL-FTP_RNAIP	SPAC824.05	29.71
Red1DEL-FTP_RNAIP	SPAC824.06	13.81
Red1DEL-FTP_RNAIP	SPAC824.07	24.5643
Red1DEL-FTP_RNAIP	SPAC824.08	23.59
Red1DEL-FTP_RNAIP	SPAC869.02c	30.8867
Red1DEL-FTP_RNAIP	SPAC890.02c	29.0533
Red1DEL-FTP_RNAIP	SPAC890.04c	29.616
Red1DEL-FTP_RNAIP	SPAC890.05	6.09
Red1DEL-FTP_RNAIP	SPAC890.06	38.9
Red1DEL-FTP_RNAIP	SPAC890.07c	27.63
Red1DEL-FTP_RNAIP	SPAC890.08	25.3952
Red1DEL-FTP_RNAIP	SPAC8C9.03	25.51
Red1DEL-FTP_RNAIP	SPAC8C9.04	32.255
Red1DEL-FTP_RNAIP	SPAC8C9.05	46.4704
Red1DEL-FTP_RNAIP	SPAC8C9.08	22.7114
Red1DEL-FTP_RNAIP	SPAC8C9.09c	10.25
Red1DEL-FTP_RNAIP	SPAC8C9.10c	37.5
Red1DEL-FTP_RNAIP	SPAC8C9.11	62.9425
Red1DEL-FTP_RNAIP	SPAC8C9.12c	24.48
Red1DEL-FTP_RNAIP	SPAC8C9.14	29.8275
Red1DEL-FTP_RNAIP	SPAC8C9.15c	16.8663
Red1DEL-FTP_RNAIP	SPAC8C9.16c	80.2
Red1DEL-FTP_RNAIP	SPAC8C9.17c	28.1
Red1DEL-FTP_RNAIP	SPAC8E11.01c	39.08
Red1DEL-FTP_RNAIP	SPAC8E11.02c	22.9031
Red1DEL-FTP_RNAIP	SPAC8E11.04c	24.5867
Red1DEL-FTP_RNAIP	SPAC8E11.05c	29.124
Red1DEL-FTP_RNAIP	SPAC8E11.06	33.7019
Red1DEL-FTP_RNAIP	SPAC8E11.07c	23.36
Red1DEL-FTP_RNAIP	SPAC8E11.08c	15.7
Red1DEL-FTP_RNAIP	SPAC8E11.10	25.5633
Red1DEL-FTP_RNAIP	SPAC8F11.02c	38.0846
Red1DEL-FTP_RNAIP	SPAC8F11.03	5.64
Red1DEL-FTP_RNAIP	SPAC8F11.04	42.675
Red1DEL-FTP_RNAIP	SPAC8F11.07c	61.405
Red1DEL-FTP_RNAIP	SPAC8F11.08c	36.1313
Red1DEL-FTP_RNAIP	SPAC8F11.09c	36.57
Red1DEL-FTP_RNAIP	SPAC9.02c	29.1175
Red1DEL-FTP_RNAIP	SPAC9.03c	33.14
Red1DEL-FTP_RNAIP	SPAC9.04	42.6519
Red1DEL-FTP_RNAIP	SPAC9.05	17.035
Red1DEL-FTP_RNAIP	SPAC9.07c	19.6112
Red1DEL-FTP_RNAIP	SPAC9.09	28.9505
Red1DEL-FTP_RNAIP	SPAC9.12c	16.67
Red1DEL-FTP_RNAIP	SPAC9.13c	26.615
Red1DEL-FTP_RNAIP	SPAC922.04	30.2189
Red1DEL-FTP_RNAIP	SPAC922.05c	12.4
Red1DEL-FTP_RNAIP	SPAC922.06	20.16
Red1DEL-FTP_RNAIP	SPAC922.07c	61.315
Red1DEL-FTP_RNAIP	SPAC922.09	41.42
Red1DEL-FTP_RNAIP	SPAC926.02	70.68
Red1DEL-FTP_RNAIP	SPAC926.03	17.575
Red1DEL-FTP_RNAIP	SPAC926.04c	39.3635
Red1DEL-FTP_RNAIP	SPAC926.05c	11.62
Red1DEL-FTP_RNAIP	SPAC926.06c	31.21
Red1DEL-FTP_RNAIP	SPAC926.07c	22.73
Red1DEL-FTP_RNAIP	SPAC926.08c	33.075
Red1DEL-FTP_RNAIP	SPAC926.09c	17.2833
Red1DEL-FTP_RNAIP	SPAC926.10	38.09
Red1DEL-FTP_RNAIP	SPAC959.02	36.22
Red1DEL-FTP_RNAIP	SPAC959.03c	22.3375
Red1DEL-FTP_RNAIP	SPAC959.04c	15.65
Red1DEL-FTP_RNAIP	SPAC959.07	18.4636
Red1DEL-FTP_RNAIP	SPAC959.08	25.0025
Red1DEL-FTP_RNAIP	SPAC959.09c	24.51
Red1DEL-FTP_RNAIP	SPAC959.10	37.8818
Red1DEL-FTP_RNAIP	SPAC959.11	15.65
Red1DEL-FTP_RNAIP	SPAC977.01	23.2175
Red1DEL-FTP_RNAIP	SPAC977.02	28.86
Red1DEL-FTP_RNAIP	SPAC977.09c	23.815
Red1DEL-FTP_RNAIP	SPAC977.10	74.754
Red1DEL-FTP_RNAIP	SPAC977.11	41.77
Red1DEL-FTP_RNAIP	SPAC977.12	23.7267
Red1DEL-FTP_RNAIP	SPAC977.14c	22.5858
Red1DEL-FTP_RNAIP	SPAC977.18	28.1862
Red1DEL-FTP_RNAIP	SPAC9E9.01	70.5738
Red1DEL-FTP_RNAIP	SPAC9E9.02	12.24
Red1DEL-FTP_RNAIP	SPAC9E9.03	21.5637
Red1DEL-FTP_RNAIP	SPAC9E9.04	42.7547
Red1DEL-FTP_RNAIP	SPAC9E9.06c	24.2657
Red1DEL-FTP_RNAIP	SPAC9E9.07c	23.834
Red1DEL-FTP_RNAIP	SPAC9E9.08	22.3767
Red1DEL-FTP_RNAIP	SPAC9E9.09c	18.7681
Red1DEL-FTP_RNAIP	SPAC9E9.10c	18.08
Red1DEL-FTP_RNAIP	SPAC9E9.11	19.8177
Red1DEL-FTP_RNAIP	SPAC9E9.12c	3.68
Red1DEL-FTP_RNAIP	SPAC9E9.13	26.0544
Red1DEL-FTP_RNAIP	SPAC9E9.14	135.25
Red1DEL-FTP_RNAIP	SPAC9E9.15	24.705
Red1DEL-FTP_RNAIP	SPAC9E9.17c	43.93
Red1DEL-FTP_RNAIP	SPAC9G1.02	116.255
Red1DEL-FTP_RNAIP	SPAC9G1.03c	23.6654
Red1DEL-FTP_RNAIP	SPAC9G1.04	21.812
Red1DEL-FTP_RNAIP	SPAC9G1.05	13.9488
Red1DEL-FTP_RNAIP	SPAC9G1.06c	35.97
Red1DEL-FTP_RNAIP	SPAC9G1.07	39.246
Red1DEL-FTP_RNAIP	SPAC9G1.08c	40.09
Red1DEL-FTP_RNAIP	SPAC9G1.09	31.695
Red1DEL-FTP_RNAIP	SPAC9G1.10c	31.5914
Red1DEL-FTP_RNAIP	SPAC9G1.11c	7.02
Red1DEL-FTP_RNAIP	SPAC9G1.12	42.06
Red1DEL-FTP_RNAIP	SPAC9G1.13c	33.695
Red1DEL-FTP_RNAIP	SPAC9G1.14	39.5455
Red1DEL-FTP_RNAIP	SPACUNK12.02c	34.045
Red1DEL-FTP_RNAIP	SPACUNK4.06c	32.6329
Red1DEL-FTP_RNAIP	SPACUNK4.08	38.795
Red1DEL-FTP_RNAIP	SPACUNK4.10	20.2825
Red1DEL-FTP_RNAIP	SPACUNK4.11c	30.44
Red1DEL-FTP_RNAIP	SPACUNK4.12c	23.965
Red1DEL-FTP_RNAIP	SPACUNK4.14	15.57
Red1DEL-FTP_RNAIP	SPACUNK4.15	25.1989
Red1DEL-FTP_RNAIP	SPACUNK4.16c	28.45
Red1DEL-FTP_RNAIP	SPACUNK4.17	30.1
Red1DEL-FTP_RNAIP	SPAP11E10.01	18.826
Red1DEL-FTP_RNAIP	SPAP11E10.02c	18.04
Red1DEL-FTP_RNAIP	SPAP14E8.02	22.21
Red1DEL-FTP_RNAIP	SPAP14E8.03	17.9225
Red1DEL-FTP_RNAIP	SPAP14E8.04	10.11
Red1DEL-FTP_RNAIP	SPAP14E8.05c	33.8367
Red1DEL-FTP_RNAIP	SPAP27G11.03	35.785
Red1DEL-FTP_RNAIP	SPAP27G11.04c	36.3533
Red1DEL-FTP_RNAIP	SPAP27G11.05c	45.9
Red1DEL-FTP_RNAIP	SPAP27G11.06c	27.54
Red1DEL-FTP_RNAIP	SPAP27G11.07c	27.54
Red1DEL-FTP_RNAIP	SPAP27G11.08c	9.22
Red1DEL-FTP_RNAIP	SPAP27G11.09c	30.1
Red1DEL-FTP_RNAIP	SPAP27G11.10c	14.2667
Red1DEL-FTP_RNAIP	SPAP27G11.12	28.4133
Red1DEL-FTP_RNAIP	SPAP27G11.13c	44.0525
Red1DEL-FTP_RNAIP	SPAP32A8.03c	38.5767
Red1DEL-FTP_RNAIP	SPAP4C9.02	21.02
Red1DEL-FTP_RNAIP	SPAP7G5.02c	33.5583
Red1DEL-FTP_RNAIP	SPAP7G5.04c	16.7171
Red1DEL-FTP_RNAIP	SPAP7G5.05	23.28
Red1DEL-FTP_RNAIP	SPAP7G5.06	45.69
Red1DEL-FTP_RNAIP	SPAP8A3.04c	22.2453
Red1DEL-FTP_RNAIP	SPAP8A3.05	19.51
Red1DEL-FTP_RNAIP	SPAP8A3.06	21.0963
Red1DEL-FTP_RNAIP	SPAP8A3.07c	23.2244
Red1DEL-FTP_RNAIP	SPAP8A3.08	23.4555
Red1DEL-FTP_RNAIP	SPAP8A3.09c	39.3071
Red1DEL-FTP_RNAIP	SPAP8A3.10	6.57
Red1DEL-FTP_RNAIP	SPAP8A3.12c	20.635
Red1DEL-FTP_RNAIP	SPAP8A3.14c	25.975
Red1DEL-FTP_RNAIP	SPAPB15E9.01c	21.564
Red1DEL-FTP_RNAIP	SPAPB15E9.03c	44.1645
Red1DEL-FTP_RNAIP	SPAPB15E9.06	50.7862
Red1DEL-FTP_RNAIP	SPAPB17E12.02	65.985
Red1DEL-FTP_RNAIP	SPAPB17E12.03	35.82
Red1DEL-FTP_RNAIP	SPAPB17E12.04c	20.8
Red1DEL-FTP_RNAIP	SPAPB17E12.05	30.4326
Red1DEL-FTP_RNAIP	SPAPB17E12.11	39.43
Red1DEL-FTP_RNAIP	SPAPB17E12.12c	25.19
Red1DEL-FTP_RNAIP	SPAPB17E12.13	22.2647
Red1DEL-FTP_RNAIP	SPAPB18E9.01	24.96
Red1DEL-FTP_RNAIP	SPAPB18E9.02c	25.085
Red1DEL-FTP_RNAIP	SPAPB18E9.05c	27.4862
Red1DEL-FTP_RNAIP	SPAPB1A10.03	16.175
Red1DEL-FTP_RNAIP	SPAPB1A10.04c	15.82
Red1DEL-FTP_RNAIP	SPAPB1A10.05	22.26
Red1DEL-FTP_RNAIP	SPAPB1A10.06c	17.46
Red1DEL-FTP_RNAIP	SPAPB1A10.07c	25.23
Red1DEL-FTP_RNAIP	SPAPB1A10.08	40.63
Red1DEL-FTP_RNAIP	SPAPB1A10.09	38.95
Red1DEL-FTP_RNAIP	SPAPB1A10.10c	25.4367
Red1DEL-FTP_RNAIP	SPAPB1A10.12c	36.3737
Red1DEL-FTP_RNAIP	SPAPB1A10.13	14.68
Red1DEL-FTP_RNAIP	SPAPB1A10.16	14.0467
Red1DEL-FTP_RNAIP	SPAPB1A11.04c	31.45
Red1DEL-FTP_RNAIP	SPAPB1A11.06	24.49
Red1DEL-FTP_RNAIP	SPAPB1E7.01c	43.936
Red1DEL-FTP_RNAIP	SPAPB1E7.02c	23.305
Red1DEL-FTP_RNAIP	SPAPB1E7.03	19.35
Red1DEL-FTP_RNAIP	SPAPB1E7.04c	27.8
Red1DEL-FTP_RNAIP	SPAPB1E7.05	30.415
Red1DEL-FTP_RNAIP	SPAPB1E7.07	33.6
Red1DEL-FTP_RNAIP	SPAPB1E7.09	17.94
Red1DEL-FTP_RNAIP	SPAPB1E7.10	15.44
Red1DEL-FTP_RNAIP	SPAPB1E7.12	21.4483
Red1DEL-FTP_RNAIP	SPAPB1E7.14	36.875
Red1DEL-FTP_RNAIP	SPAPB21F2.02	81.02
Red1DEL-FTP_RNAIP	SPAPB21F2.03	9.91
Red1DEL-FTP_RNAIP	SPAPB24D3.01	20.172
Red1DEL-FTP_RNAIP	SPAPB24D3.02c	26.074
Red1DEL-FTP_RNAIP	SPAPB24D3.03	44.0979
Red1DEL-FTP_RNAIP	SPAPB24D3.04c	76.83
Red1DEL-FTP_RNAIP	SPAPB24D3.06c	21.49
Red1DEL-FTP_RNAIP	SPAPB24D3.07c	26.227
Red1DEL-FTP_RNAIP	SPAPB24D3.08c	22.0396
Red1DEL-FTP_RNAIP	SPAPB24D3.09c	32.02
Red1DEL-FTP_RNAIP	SPAPB2B4.02	27.22
Red1DEL-FTP_RNAIP	SPAPB2B4.03	51.2033
Red1DEL-FTP_RNAIP	SPAPB2B4.05	22.0044
Red1DEL-FTP_RNAIP	SPAPB2B4.06	17.735
Red1DEL-FTP_RNAIP	SPAPB2B4.07	14.3967
Red1DEL-FTP_RNAIP	SPAPB2C8.01	20.4
Red1DEL-FTP_RNAIP	SPAPB8E5.02c	25.3589
Red1DEL-FTP_RNAIP	SPAPB8E5.03	22.295
Red1DEL-FTP_RNAIP	SPAPB8E5.04c	35.225
Red1DEL-FTP_RNAIP	SPAPB8E5.06c	29.5238
Red1DEL-FTP_RNAIP	SPAPB8E5.07c	33.038
Red1DEL-FTP_RNAIP	SPAPB8E5.09	19.94
Red1DEL-FTP_RNAIP	SPAPB8E5.10	12.96
Red1DEL-FTP_RNAIP	SPAPJ691.03	17.61
Red1DEL-FTP_RNAIP	SPAPJ696.01c	45.5267
Red1DEL-FTP_RNAIP	SPAPJ696.02	13.7375
Red1DEL-FTP_RNAIP	SPAPJ698.02c	21.3905
Red1DEL-FTP_RNAIP	SPAPJ698.03c	18.19
Red1DEL-FTP_RNAIP	SPAPJ760.02c	14.55
Red1DEL-FTP_RNAIP	SPAPJ760.03c	18.61
Red1DEL-FTP_RNAIP	SPAPYUG7.02c	21.3967
Red1DEL-FTP_RNAIP	SPAPYUG7.03c	13.955
Red1DEL-FTP_RNAIP	SPAPYUG7.05	20.5967
Red1DEL-FTP_RNAIP	SPBC106.02c	37.3
Red1DEL-FTP_RNAIP	SPBC106.03	46.265
Red1DEL-FTP_RNAIP	SPBC106.05c	24.0256
Red1DEL-FTP_RNAIP	SPBC106.06	31.3952
Red1DEL-FTP_RNAIP	SPBC106.07c	19.1933
Red1DEL-FTP_RNAIP	SPBC106.08c	18.83
Red1DEL-FTP_RNAIP	SPBC106.10	18.3467
Red1DEL-FTP_RNAIP	SPBC106.13	27.48
Red1DEL-FTP_RNAIP	SPBC106.15	21.575
Red1DEL-FTP_RNAIP	SPBC106.16	39.4087
Red1DEL-FTP_RNAIP	SPBC106.18	29.293
Red1DEL-FTP_RNAIP	SPBC1105.01	27.11
Red1DEL-FTP_RNAIP	SPBC1105.02c	25.1533
Red1DEL-FTP_RNAIP	SPBC1105.03c	30.235
Red1DEL-FTP_RNAIP	SPBC1105.05	21.82
Red1DEL-FTP_RNAIP	SPBC1105.06	41.31
Red1DEL-FTP_RNAIP	SPBC1105.07c	23.442
Red1DEL-FTP_RNAIP	SPBC1105.08	14.015
Red1DEL-FTP_RNAIP	SPBC1105.09	39.1
Red1DEL-FTP_RNAIP	SPBC1105.11c	25.7204
Red1DEL-FTP_RNAIP	SPBC1105.12	26.935
Red1DEL-FTP_RNAIP	SPBC1105.13c	33.895
Red1DEL-FTP_RNAIP	SPBC1105.14	28.0575
Red1DEL-FTP_RNAIP	SPBC1105.15c	31.5425
Red1DEL-FTP_RNAIP	SPBC1105.18c	34.485
Red1DEL-FTP_RNAIP	SPBC115.01c	29.69
Red1DEL-FTP_RNAIP	SPBC115.02c	22.285
Red1DEL-FTP_RNAIP	SPBC115.03	23.465
Red1DEL-FTP_RNAIP	SPBC119.01	23.3677
Red1DEL-FTP_RNAIP	SPBC119.02	30.0133
Red1DEL-FTP_RNAIP	SPBC119.03	27.4237
Red1DEL-FTP_RNAIP	SPBC119.06	7.39
Red1DEL-FTP_RNAIP	SPBC119.07	8.465
Red1DEL-FTP_RNAIP	SPBC119.08	16.24
Red1DEL-FTP_RNAIP	SPBC119.09c	32.72
Red1DEL-FTP_RNAIP	SPBC119.10	22.6577
Red1DEL-FTP_RNAIP	SPBC119.11c	12.8633
Red1DEL-FTP_RNAIP	SPBC119.12	43.91
Red1DEL-FTP_RNAIP	SPBC119.13c	20.2425
Red1DEL-FTP_RNAIP	SPBC119.15	15.528
Red1DEL-FTP_RNAIP	SPBC119.16c	29.26
Red1DEL-FTP_RNAIP	SPBC119.18	41.34
Red1DEL-FTP_RNAIP	SPBC1198.01	41.67
Red1DEL-FTP_RNAIP	SPBC1198.02	14.13
Red1DEL-FTP_RNAIP	SPBC1198.03c	10.09
Red1DEL-FTP_RNAIP	SPBC1198.04c	34.675
Red1DEL-FTP_RNAIP	SPBC1198.05	20.5486
Red1DEL-FTP_RNAIP	SPBC1198.06c	16.82
Red1DEL-FTP_RNAIP	SPBC1198.08	22.6437
Red1DEL-FTP_RNAIP	SPBC1198.09	30.1767
Red1DEL-FTP_RNAIP	SPBC1198.10c	31.02
Red1DEL-FTP_RNAIP	SPBC1198.11c	20.16
Red1DEL-FTP_RNAIP	SPBC1198.13c	34.875
Red1DEL-FTP_RNAIP	SPBC11B10.02c	33.42
Red1DEL-FTP_RNAIP	SPBC11B10.03	30.84
Red1DEL-FTP_RNAIP	SPBC11B10.04c	30.9014
Red1DEL-FTP_RNAIP	SPBC11B10.06	51.6267
Red1DEL-FTP_RNAIP	SPBC11B10.07c	18.51
Red1DEL-FTP_RNAIP	SPBC11B10.08	20.69
Red1DEL-FTP_RNAIP	SPBC11B10.09	19.33
Red1DEL-FTP_RNAIP	SPBC11B10.10c	31.475
Red1DEL-FTP_RNAIP	SPBC11C11.01	23.07
Red1DEL-FTP_RNAIP	SPBC11C11.02	9.68
Red1DEL-FTP_RNAIP	SPBC11C11.04c	13.93
Red1DEL-FTP_RNAIP	SPBC11C11.06c	42.594
Red1DEL-FTP_RNAIP	SPBC11C11.07	36.4723
Red1DEL-FTP_RNAIP	SPBC11C11.08	16.875
Red1DEL-FTP_RNAIP	SPBC11C11.09c	42.7025
Red1DEL-FTP_RNAIP	SPBC11C11.10	17.325
Red1DEL-FTP_RNAIP	SPBC11G11.01	27.51
Red1DEL-FTP_RNAIP	SPBC11G11.02c	39.0625
Red1DEL-FTP_RNAIP	SPBC11G11.03	17.888
Red1DEL-FTP_RNAIP	SPBC11G11.04	36.26
Red1DEL-FTP_RNAIP	SPBC11G11.05	78.91
Red1DEL-FTP_RNAIP	SPBC11G11.06c	43.2414
Red1DEL-FTP_RNAIP	SPBC11G11.07	29.01
Red1DEL-FTP_RNAIP	SPBC1215.02c	44.045
Red1DEL-FTP_RNAIP	SPBC1271.01c	13.6
Red1DEL-FTP_RNAIP	SPBC1271.02	41.3733
Red1DEL-FTP_RNAIP	SPBC1271.03c	29.685
Red1DEL-FTP_RNAIP	SPBC1271.04c	28.5675
Red1DEL-FTP_RNAIP	SPBC1271.05c	19.94
Red1DEL-FTP_RNAIP	SPBC1271.07c	20.716
Red1DEL-FTP_RNAIP	SPBC1271.08c	34.326
Red1DEL-FTP_RNAIP	SPBC1271.09	9.79
Red1DEL-FTP_RNAIP	SPBC1271.10c	45.8417
Red1DEL-FTP_RNAIP	SPBC1271.12	46.03
Red1DEL-FTP_RNAIP	SPBC1271.14	30.48
Red1DEL-FTP_RNAIP	SPBC1271.15c	27.15
Red1DEL-FTP_RNAIP	SPBC1289.03c	30.5007
Red1DEL-FTP_RNAIP	SPBC1289.04c	29.365
Red1DEL-FTP_RNAIP	SPBC1289.05c	25.8546
Red1DEL-FTP_RNAIP	SPBC1289.06c	45.5637
Red1DEL-FTP_RNAIP	SPBC1289.07c	17.84
Red1DEL-FTP_RNAIP	SPBC1289.08	24.2
Red1DEL-FTP_RNAIP	SPBC1289.09	15.41
Red1DEL-FTP_RNAIP	SPBC1289.10c	37.03
Red1DEL-FTP_RNAIP	SPBC1289.11	18.395
Red1DEL-FTP_RNAIP	SPBC1289.12	22.26
Red1DEL-FTP_RNAIP	SPBC1289.16c	35.56
Red1DEL-FTP_RNAIP	SPBC1289.17	28.4691
Red1DEL-FTP_RNAIP	SPBC12C2.01c	33.7633
Red1DEL-FTP_RNAIP	SPBC12C2.02c	26.4767
Red1DEL-FTP_RNAIP	SPBC12C2.04	23.7174
Red1DEL-FTP_RNAIP	SPBC12C2.05c	50.96
Red1DEL-FTP_RNAIP	SPBC12C2.06	21.7
Red1DEL-FTP_RNAIP	SPBC12C2.07c	24.1474
Red1DEL-FTP_RNAIP	SPBC12C2.08	30.8775
Red1DEL-FTP_RNAIP	SPBC12C2.09c	13.7
Red1DEL-FTP_RNAIP	SPBC12C2.10c	42.21
Red1DEL-FTP_RNAIP	SPBC12C2.11	17.7338
Red1DEL-FTP_RNAIP	SPBC12C2.12c	24.02
Red1DEL-FTP_RNAIP	SPBC12D12.01	28.87
Red1DEL-FTP_RNAIP	SPBC12D12.02c	28.58
Red1DEL-FTP_RNAIP	SPBC12D12.03	27.461
Red1DEL-FTP_RNAIP	SPBC12D12.04c	18.2775
Red1DEL-FTP_RNAIP	SPBC12D12.07c	31.51
Red1DEL-FTP_RNAIP	SPBC12D12.08c	21.238
Red1DEL-FTP_RNAIP	SPBC12D12.09	34.535
Red1DEL-FTP_RNAIP	SPBC1347.01c	16.76
Red1DEL-FTP_RNAIP	SPBC1347.02	26.058
Red1DEL-FTP_RNAIP	SPBC1347.03	13.41
Red1DEL-FTP_RNAIP	SPBC1347.04	30.335
Red1DEL-FTP_RNAIP	SPBC1347.08c	35.79
Red1DEL-FTP_RNAIP	SPBC1347.09	20.8767
Red1DEL-FTP_RNAIP	SPBC1347.10	23.906
Red1DEL-FTP_RNAIP	SPBC1347.11	42.2888
Red1DEL-FTP_RNAIP	SPBC1347.12	23.71
Red1DEL-FTP_RNAIP	SPBC1347.13c	34.24
Red1DEL-FTP_RNAIP	SPBC1347.14c	46.03
Red1DEL-FTP_RNAIP	SPBC1348.01	16.325
Red1DEL-FTP_RNAIP	SPBC1348.02	23.1687
Red1DEL-FTP_RNAIP	SPBC1348.03	28.86
Red1DEL-FTP_RNAIP	SPBC1348.04	10.09
Red1DEL-FTP_RNAIP	SPBC1348.10c	23.815
Red1DEL-FTP_RNAIP	SPBC1348.12	33.73
Red1DEL-FTP_RNAIP	SPBC13A2.01c	34.46
Red1DEL-FTP_RNAIP	SPBC13A2.02	40.52
Red1DEL-FTP_RNAIP	SPBC13A2.04c	28.25
Red1DEL-FTP_RNAIP	SPBC13E7.01	35.9
Red1DEL-FTP_RNAIP	SPBC13E7.02	21.61
Red1DEL-FTP_RNAIP	SPBC13E7.03c	37.36
Red1DEL-FTP_RNAIP	SPBC13E7.04	30.2175
Red1DEL-FTP_RNAIP	SPBC13E7.05	38.55
Red1DEL-FTP_RNAIP	SPBC13E7.06	16.96
Red1DEL-FTP_RNAIP	SPBC13E7.07	19.056
Red1DEL-FTP_RNAIP	SPBC13E7.08c	33.938
Red1DEL-FTP_RNAIP	SPBC13E7.09	14.02
Red1DEL-FTP_RNAIP	SPBC13E7.10c	43.16
Red1DEL-FTP_RNAIP	SPBC13E7.11	18.09
Red1DEL-FTP_RNAIP	SPBC13G1.01c	6.05
Red1DEL-FTP_RNAIP	SPBC13G1.02	16.8653
Red1DEL-FTP_RNAIP	SPBC13G1.03c	15.3
Red1DEL-FTP_RNAIP	SPBC13G1.04c	33.9914
Red1DEL-FTP_RNAIP	SPBC13G1.06c	24.302
Red1DEL-FTP_RNAIP	SPBC13G1.07	87.03
Red1DEL-FTP_RNAIP	SPBC13G1.08c	20.39
Red1DEL-FTP_RNAIP	SPBC13G1.09	29.79
Red1DEL-FTP_RNAIP	SPBC13G1.10c	11.74
Red1DEL-FTP_RNAIP	SPBC13G1.12	37.6329
Red1DEL-FTP_RNAIP	SPBC13G1.13	20.45
Red1DEL-FTP_RNAIP	SPBC13G1.14c	24.5867
Red1DEL-FTP_RNAIP	SPBC13G1.15c	20.28
[truncated: 11,761 more rows]

## Sheet: Figure 5d,Suppl. Figure 8d
Condition	Region	mean polyA tail length
Red1DEL-FTP_RNAIP	I:1005727-1006009	43.545		NAs indicating low quality ONT signals were omitted
Red1DEL-FTP_RNAIP	I:1018926-1019067	27.005
Red1DEL-FTP_RNAIP	I:1046958-1047271	31.29
Red1DEL-FTP_RNAIP	I:1057782-1058179	30.5075
Red1DEL-FTP_RNAIP	I:1069850-1070122	37.984
Red1DEL-FTP_RNAIP	I:1097393-1097861	40.7825
Red1DEL-FTP_RNAIP	I:110634-110909	44.5732
Red1DEL-FTP_RNAIP	I:1111008-1111230	31.54
Red1DEL-FTP_RNAIP	I:1111620-1111953	33.4633
Red1DEL-FTP_RNAIP	I:1123671-1123923	29.36
Red1DEL-FTP_RNAIP	I:1128975-1129310	40.7367
Red1DEL-FTP_RNAIP	I:113552-113780	30.92
Red1DEL-FTP_RNAIP	I:1136121-1136881	28.7825
Red1DEL-FTP_RNAIP	I:1243315-1243644	40.2475
Red1DEL-FTP_RNAIP	I:124930-125068	33.975
Red1DEL-FTP_RNAIP	I:1275018-1275251	37.4
Red1DEL-FTP_RNAIP	I:1285624-1285926	20.68
Red1DEL-FTP_RNAIP	I:1305916-1306243	22.885
Red1DEL-FTP_RNAIP	I:1333556-1333772	24.875
Red1DEL-FTP_RNAIP	I:135832-135943	15.25
Red1DEL-FTP_RNAIP	I:141773-142382	29.3875
Red1DEL-FTP_RNAIP	I:1470427-1470640	100.61
Red1DEL-FTP_RNAIP	I:1492230-1492567	45.6333
Red1DEL-FTP_RNAIP	I:1576383-1576592	34.0553
Red1DEL-FTP_RNAIP	I:1620391-1620680	27.54
Red1DEL-FTP_RNAIP	I:1646630-1647121	29.0671
Red1DEL-FTP_RNAIP	I:1655721-1655987	47.6075
Red1DEL-FTP_RNAIP	I:1691561-1691780	59.475
Red1DEL-FTP_RNAIP	I:1708282-1708538	43.16
Red1DEL-FTP_RNAIP	I:1712238-1712664	43.1467
Red1DEL-FTP_RNAIP	I:1739359-1739687	38.6829
Red1DEL-FTP_RNAIP	I:1755749-1755954	59.09
Red1DEL-FTP_RNAIP	I:1773505-1774166	27.5967
Red1DEL-FTP_RNAIP	I:180002-180260	37.6983
Red1DEL-FTP_RNAIP	I:1820256-1820392	27.08
Red1DEL-FTP_RNAIP	I:1850991-1851271	40.052
Red1DEL-FTP_RNAIP	I:1854820-1855366	33.4583
Red1DEL-FTP_RNAIP	I:1862858-1863145	19.435
Red1DEL-FTP_RNAIP	I:1866028-1866424	29.4367
Red1DEL-FTP_RNAIP	I:1866656-1866920	41.88
Red1DEL-FTP_RNAIP	I:1872089-1872276	49.4061
Red1DEL-FTP_RNAIP	I:1877760-1878152	44.34
Red1DEL-FTP_RNAIP	I:1882165-1882357	42.048
Red1DEL-FTP_RNAIP	I:1887082-1887490	101.22
Red1DEL-FTP_RNAIP	I:1892192-1892386	50.22
Red1DEL-FTP_RNAIP	I:1892524-1892674	28.8125
Red1DEL-FTP_RNAIP	I:1900672-1901971	48.41
Red1DEL-FTP_RNAIP	I:1928682-1928920	39.3114
Red1DEL-FTP_RNAIP	I:1966092-1966758	65.715
Red1DEL-FTP_RNAIP	I:1968862-1969953	36.5
Red1DEL-FTP_RNAIP	I:2000496-2000638	37.455
Red1DEL-FTP_RNAIP	I:2016699-2016840	30.172
Red1DEL-FTP_RNAIP	I:2017151-2017382	31.0525
Red1DEL-FTP_RNAIP	I:2030563-2030878	56.24
Red1DEL-FTP_RNAIP	I:2061060-2061537	21.34
Red1DEL-FTP_RNAIP	I:2064022-2064502	38.9893
Red1DEL-FTP_RNAIP	I:2068052-2068471	42.3283
Red1DEL-FTP_RNAIP	I:2082744-2083038	49.28
Red1DEL-FTP_RNAIP	I:2110410-2111143	14.11
Red1DEL-FTP_RNAIP	I:213509-214056	39.2218
Red1DEL-FTP_RNAIP	I:2135796-2135950	22.648
Red1DEL-FTP_RNAIP	I:2140021-2140199	30.655
Red1DEL-FTP_RNAIP	I:2143379-2143498	24.48
Red1DEL-FTP_RNAIP	I:2160023-2160255	18.39
Red1DEL-FTP_RNAIP	I:2184537-2184982	51.95
Red1DEL-FTP_RNAIP	I:2240845-2241017	47.5305
Red1DEL-FTP_RNAIP	I:2242329-2242818	21.2942
Red1DEL-FTP_RNAIP	I:2258803-2259140	39.6269
Red1DEL-FTP_RNAIP	I:2272895-2273197	8.48
Red1DEL-FTP_RNAIP	I:229460-229582	82.7
Red1DEL-FTP_RNAIP	I:2330307-2330637	42.693
Red1DEL-FTP_RNAIP	I:2344167-2344341	32.58
Red1DEL-FTP_RNAIP	I:2349545-2349712	53.9638
Red1DEL-FTP_RNAIP	I:2353530-2354146	36.1555
Red1DEL-FTP_RNAIP	I:2356618-2356918	43.34
Red1DEL-FTP_RNAIP	I:236310-236581	43.425
Red1DEL-FTP_RNAIP	I:2394478-2395013	58.24
Red1DEL-FTP_RNAIP	I:2401779-2402000	18.02
Red1DEL-FTP_RNAIP	I:2404864-2405198	36.08
Red1DEL-FTP_RNAIP	I:2439147-2439288	23.37
Red1DEL-FTP_RNAIP	I:2467538-2467810	39.59
Red1DEL-FTP_RNAIP	I:2472084-2472616	44.4245
Red1DEL-FTP_RNAIP	I:2474088-2474392	32.09
Red1DEL-FTP_RNAIP	I:2497784-2497987	55.0925
Red1DEL-FTP_RNAIP	I:2502133-2502338	46.19
Red1DEL-FTP_RNAIP	I:2502387-2502735	31.47
Red1DEL-FTP_RNAIP	I:254633-254901	33.1457
Red1DEL-FTP_RNAIP	I:2558542-2558943	21.6262
Red1DEL-FTP_RNAIP	I:2597975-2598129	45.9269
Red1DEL-FTP_RNAIP	I:2614373-2614728	21.305
Red1DEL-FTP_RNAIP	I:2676423-2676659	26.39
Red1DEL-FTP_RNAIP	I:2679207-2679393	5.91
Red1DEL-FTP_RNAIP	I:2700522-2700657	27.3973
Red1DEL-FTP_RNAIP	I:2704022-2704224	27.095
Red1DEL-FTP_RNAIP	I:2705748-2706182	36.0642
Red1DEL-FTP_RNAIP	I:2739744-2740340	46.7267
Red1DEL-FTP_RNAIP	I:2748379-2748857	31.154
Red1DEL-FTP_RNAIP	I:2754181-2754453	53.8711
Red1DEL-FTP_RNAIP	I:2766199-2766446	62.85
Red1DEL-FTP_RNAIP	I:2795046-2795289	24.217
Red1DEL-FTP_RNAIP	I:2854116-2854688	25.2033
Red1DEL-FTP_RNAIP	I:2865678-2865897	57.4725
Red1DEL-FTP_RNAIP	I:2892176-2892431	19.6117
Red1DEL-FTP_RNAIP	I:289258-289691	21.6325
Red1DEL-FTP_RNAIP	I:2910442-2910647	34.2946
Red1DEL-FTP_RNAIP	I:2930365-2931531	13.9444
Red1DEL-FTP_RNAIP	I:2962670-2963015	32.085
Red1DEL-FTP_RNAIP	I:2998686-2998926	41.737
Red1DEL-FTP_RNAIP	I:3001821-3002284	37.2433
Red1DEL-FTP_RNAIP	I:3033889-3034037	45.8622
Red1DEL-FTP_RNAIP	I:304464-305465	35.58
Red1DEL-FTP_RNAIP	I:3080585-3080747	33.665
Red1DEL-FTP_RNAIP	I:3084473-3084709	36.492
Red1DEL-FTP_RNAIP	I:3086625-3086897	31.788
Red1DEL-FTP_RNAIP	I:3093413-3093581	29.9767
Red1DEL-FTP_RNAIP	I:3098771-3099314	34.365
Red1DEL-FTP_RNAIP	I:3127456-3127613	42.195
Red1DEL-FTP_RNAIP	I:3129425-3129750	33.17
Red1DEL-FTP_RNAIP	I:31946-32162	28.5182
Red1DEL-FTP_RNAIP	I:3209214-3209741	34.27
Red1DEL-FTP_RNAIP	I:3222287-3222504	41.7337
Red1DEL-FTP_RNAIP	I:3238647-3239065	24.0967
Red1DEL-FTP_RNAIP	I:3242572-3243221	34.6775
Red1DEL-FTP_RNAIP	I:3261785-3262152	28.5
Red1DEL-FTP_RNAIP	I:3316331-3316601	39.6015
Red1DEL-FTP_RNAIP	I:3377900-3378054	33.7019
Red1DEL-FTP_RNAIP	I:3392765-3393081	36.1782
Red1DEL-FTP_RNAIP	I:3405721-3405821	53.2325
Red1DEL-FTP_RNAIP	I:350431-350629	22.23
Red1DEL-FTP_RNAIP	I:3506852-3507240	35.24
Red1DEL-FTP_RNAIP	I:3522421-3522703	47.67
Red1DEL-FTP_RNAIP	I:3524830-3525098	37.16
Red1DEL-FTP_RNAIP	I:3544380-3544835	67.015
Red1DEL-FTP_RNAIP	I:3639839-3640210	101.26
Red1DEL-FTP_RNAIP	I:3657897-3658274	37.5
Red1DEL-FTP_RNAIP	I:3686923-3687049	28.46
Red1DEL-FTP_RNAIP	I:3721816-3722219	26.0555
Red1DEL-FTP_RNAIP	I:3743805-3743931	55.99
Red1DEL-FTP_RNAIP	I:377841-378095	44.9033
Red1DEL-FTP_RNAIP	I:3801108-3801214	29.8667
Red1DEL-FTP_RNAIP	I:3802229-3802339	28.97
Red1DEL-FTP_RNAIP	I:3842977-3843126	21.66
Red1DEL-FTP_RNAIP	I:3846418-3846662	16.191
Red1DEL-FTP_RNAIP	I:3851007-3851546	38.7528
Red1DEL-FTP_RNAIP	I:391338-391731	19.8
Red1DEL-FTP_RNAIP	I:3929995-3930309	33.1675
Red1DEL-FTP_RNAIP	I:3951856-3952505	50.44
Red1DEL-FTP_RNAIP	I:3953412-3953743	38.7483
Red1DEL-FTP_RNAIP	I:3955885-3956941	53.6367
Red1DEL-FTP_RNAIP	I:3968321-3968770	39.0983
Red1DEL-FTP_RNAIP	I:3971263-3971786	24.855
Red1DEL-FTP_RNAIP	I:4066786-4066940	25.2075
Red1DEL-FTP_RNAIP	I:4094818-4094999	50.28
Red1DEL-FTP_RNAIP	I:4103327-4103610	29.5327
Red1DEL-FTP_RNAIP	I:4209069-4209269	39.505
Red1DEL-FTP_RNAIP	I:429744-429974	45.5267
Red1DEL-FTP_RNAIP	I:4299152-4299576	58.629
Red1DEL-FTP_RNAIP	I:4305570-4305728	21.2333
Red1DEL-FTP_RNAIP	I:4306039-4306187	26.2662
Red1DEL-FTP_RNAIP	I:4320362-4320658	38.052
Red1DEL-FTP_RNAIP	I:4358087-4358206	23.57
Red1DEL-FTP_RNAIP	I:4365413-4365788	36.1214
Red1DEL-FTP_RNAIP	I:4394148-4395266	39.6063
Red1DEL-FTP_RNAIP	I:4428752-4428952	23.715
Red1DEL-FTP_RNAIP	I:4429051-4429452	38.4758
Red1DEL-FTP_RNAIP	I:4437099-4437247	44.2367
Red1DEL-FTP_RNAIP	I:446280-446565	31.912
Red1DEL-FTP_RNAIP	I:4474776-4474951	32.2668
Red1DEL-FTP_RNAIP	I:4510133-4510369	64.385
Red1DEL-FTP_RNAIP	I:4551461-4551730	34.4067
Red1DEL-FTP_RNAIP	I:4575833-4576368	40.56
Red1DEL-FTP_RNAIP	I:4577109-4577276	61.42
Red1DEL-FTP_RNAIP	I:4581649-4582148	44.796
Red1DEL-FTP_RNAIP	I:4588343-4588679	64.18
Red1DEL-FTP_RNAIP	I:4596288-4596482	26.77
Red1DEL-FTP_RNAIP	I:4611643-4611898	28.5533
Red1DEL-FTP_RNAIP	I:4653709-4654501	36.2067
Red1DEL-FTP_RNAIP	I:4689300-4689679	35.75
Red1DEL-FTP_RNAIP	I:4693178-4693624	31.1036
Red1DEL-FTP_RNAIP	I:4734020-4734390	32.1275
Red1DEL-FTP_RNAIP	I:4742113-4742684	41.5125
Red1DEL-FTP_RNAIP	I:4744283-4744448	38.38
Red1DEL-FTP_RNAIP	I:476317-476452	68.985
Red1DEL-FTP_RNAIP	I:4806681-4807322	70.7725
Red1DEL-FTP_RNAIP	I:4817931-4818046	15.04
Red1DEL-FTP_RNAIP	I:4820939-4821196	47.75
Red1DEL-FTP_RNAIP	I:4828266-4828714	77.345
Red1DEL-FTP_RNAIP	I:4832522-4832792	39.56
Red1DEL-FTP_RNAIP	I:4838693-4838898	61.825
Red1DEL-FTP_RNAIP	I:4869949-4870167	38.4103
Red1DEL-FTP_RNAIP	I:4906832-4907146	52.2067
Red1DEL-FTP_RNAIP	I:4926039-4926699	44.32
Red1DEL-FTP_RNAIP	I:4950883-4951198	46.9856
Red1DEL-FTP_RNAIP	I:500731-501236	39.5869
Red1DEL-FTP_RNAIP	I:502432-502694	46.445
Red1DEL-FTP_RNAIP	I:504424-504820	26.38
Red1DEL-FTP_RNAIP	I:5073900-5074232	35.99
Red1DEL-FTP_RNAIP	I:509921-510247	65.1867
Red1DEL-FTP_RNAIP	I:5181461-5181570	23.49
Red1DEL-FTP_RNAIP	I:5219683-5220128	35.8314
Red1DEL-FTP_RNAIP	I:5243037-5243787	35.341
Red1DEL-FTP_RNAIP	I:5300198-5300625	34.92
Red1DEL-FTP_RNAIP	I:5314349-5314563	19.66
Red1DEL-FTP_RNAIP	I:5343450-5343920	25.975
Red1DEL-FTP_RNAIP	I:5366912-5367176	14.46
Red1DEL-FTP_RNAIP	I:5398304-5398496	37.9764
Red1DEL-FTP_RNAIP	I:5402728-5403022	57.65
Red1DEL-FTP_RNAIP	I:5411123-5411500	41.98
Red1DEL-FTP_RNAIP	I:5452234-5452337	22.85
Red1DEL-FTP_RNAIP	I:5454202-5454511	15.16
Red1DEL-FTP_RNAIP	I:5505126-5505358	63.7
Red1DEL-FTP_RNAIP	I:581671-582273	56.93
Red1DEL-FTP_RNAIP	I:601845-602132	40.35
Red1DEL-FTP_RNAIP	I:608444-608801	31.6
Red1DEL-FTP_RNAIP	I:622041-622264	17.06
Red1DEL-FTP_RNAIP	I:622334-622564	30.29
Red1DEL-FTP_RNAIP	I:643550-644199	30.805
Red1DEL-FTP_RNAIP	I:644120-644627	34.2522
Red1DEL-FTP_RNAIP	I:678605-678896	146.35
Red1DEL-FTP_RNAIP	I:682247-682650	52.73
Red1DEL-FTP_RNAIP	I:710383-710522	44.2
Red1DEL-FTP_RNAIP	I:719351-719553	32.855
Red1DEL-FTP_RNAIP	I:732554-732744	40.6383
Red1DEL-FTP_RNAIP	I:757329-757535	43.8374
Red1DEL-FTP_RNAIP	I:790164-790362	45.278
Red1DEL-FTP_RNAIP	I:794523-794803	43.9
Red1DEL-FTP_RNAIP	I:885239-885792	17.065
Red1DEL-FTP_RNAIP	I:901902-902132	41.44
Red1DEL-FTP_RNAIP	I:902470-902849	35.155
Red1DEL-FTP_RNAIP	I:941990-942214	22.612
Red1DEL-FTP_RNAIP	I:965663-966098	32.4736
Red1DEL-FTP_RNAIP	I:973557-974018	35.8367
Red1DEL-FTP_RNAIP	I:976963-977177	19.995
Red1DEL-FTP_RNAIP	II:1006726-1007047	92.57
Red1DEL-FTP_RNAIP	II:1021666-1022213	35.915
Red1DEL-FTP_RNAIP	II:10287-10501	28.5182
Red1DEL-FTP_RNAIP	II:1032330-1032619	33.985
Red1DEL-FTP_RNAIP	II:1033918-1034195	33.835
Red1DEL-FTP_RNAIP	II:1035053-1035471	45.9017
Red1DEL-FTP_RNAIP	II:1063809-1064061	52.96
Red1DEL-FTP_RNAIP	II:1066464-1066915	40.2067
Red1DEL-FTP_RNAIP	II:1080685-1080840	45.7841
Red1DEL-FTP_RNAIP	II:1101437-1101559	30.84
Red1DEL-FTP_RNAIP	II:1101733-1102149	61.6838
Red1DEL-FTP_RNAIP	II:1122048-1122374	29.95
Red1DEL-FTP_RNAIP	II:1130306-1130568	36.74
Red1DEL-FTP_RNAIP	II:113594-113830	47.0567
Red1DEL-FTP_RNAIP	II:1164991-1165287	27.8494
Red1DEL-FTP_RNAIP	II:1170488-1170878	40.29
Red1DEL-FTP_RNAIP	II:1171377-1171674	38.47
Red1DEL-FTP_RNAIP	II:1190935-1191206	38.0176
Red1DEL-FTP_RNAIP	II:1216123-1216652	39.6575
Red1DEL-FTP_RNAIP	II:1239417-1239685	27.46
Red1DEL-FTP_RNAIP	II:1281513-1281735	37.17
Red1DEL-FTP_RNAIP	II:1375883-1376012	43.56
Red1DEL-FTP_RNAIP	II:1377952-1378223	11.19
Red1DEL-FTP_RNAIP	II:1446140-1446268	43.694
Red1DEL-FTP_RNAIP	II:1467918-1468394	37.808
Red1DEL-FTP_RNAIP	II:1498174-1498301	34.81
Red1DEL-FTP_RNAIP	II:1562062-1562187	20.92
Red1DEL-FTP_RNAIP	II:1576116-1576328	21.32
Red1DEL-FTP_RNAIP	II:165530-165987	42.0933
Red1DEL-FTP_RNAIP	II:1666432-1666595	47.1867
Red1DEL-FTP_RNAIP	II:1694716-1694939	31.65
Red1DEL-FTP_RNAIP	II:1712354-1712490	38.375
Red1DEL-FTP_RNAIP	II:1738199-1738416	35.55
Red1DEL-FTP_RNAIP	II:1791646-1792086	19.1775
Red1DEL-FTP_RNAIP	II:1793011-1793714	26.296
Red1DEL-FTP_RNAIP	II:1891665-1892097	28.1133
Red1DEL-FTP_RNAIP	II:1931391-1931713	44.01
Red1DEL-FTP_RNAIP	II:193864-193969	72.4829
Red1DEL-FTP_RNAIP	II:1946538-1946835	38.78
Red1DEL-FTP_RNAIP	II:1956758-1957445	33.9261
Red1DEL-FTP_RNAIP	II:2007497-2007879	33.065
Red1DEL-FTP_RNAIP	II:2044125-2044483	25.0357
Red1DEL-FTP_RNAIP	II:2044875-2045329	34.154
Red1DEL-FTP_RNAIP	II:2050737-2050976	18.31
Red1DEL-FTP_RNAIP	II:2080509-2081077	37.67
Red1DEL-FTP_RNAIP	II:2119624-2119946	42.1
Red1DEL-FTP_RNAIP	II:2142780-2142963	44.9543
Red1DEL-FTP_RNAIP	II:2145591-2145818	42.8679
Red1DEL-FTP_RNAIP	II:2148387-2148918	32.3457
Red1DEL-FTP_RNAIP	II:2152062-2152346	11.04
Red1DEL-FTP_RNAIP	II:2229287-2229659	32.515
Red1DEL-FTP_RNAIP	II:2229440-2230071	36.7433
Red1DEL-FTP_RNAIP	II:2236005-2236505	29.742
Red1DEL-FTP_RNAIP	II:2238097-2238613	31.4686
Red1DEL-FTP_RNAIP	II:2282336-2282437	34.68
Red1DEL-FTP_RNAIP	II:2306504-2306723	31.05
Red1DEL-FTP_RNAIP	II:2324570-2324862	53.3219
Red1DEL-FTP_RNAIP	II:2335175-2335368	14.08
Red1DEL-FTP_RNAIP	II:2349096-2349218	21.6549
Red1DEL-FTP_RNAIP	II:2363816-2364371	25.9867
Red1DEL-FTP_RNAIP	II:2373389-2373753	65.07
Red1DEL-FTP_RNAIP	II:2380061-2380315	35.11
Red1DEL-FTP_RNAIP	II:2411202-2411453	38.5545
Red1DEL-FTP_RNAIP	II:2418676-2419110	25.1691
Red1DEL-FTP_RNAIP	II:2425530-2426145	39.9233
Red1DEL-FTP_RNAIP	II:2431965-2432223	13.67
Red1DEL-FTP_RNAIP	II:243768-244115	31.965
Red1DEL-FTP_RNAIP	II:2451041-2451396	33.82
Red1DEL-FTP_RNAIP	II:2479863-2480283	30.7633
Red1DEL-FTP_RNAIP	II:2491276-2491675	44.79
Red1DEL-FTP_RNAIP	II:2503601-2503704	21.3606
Red1DEL-FTP_RNAIP	II:2563378-2564644	41.3475
Red1DEL-FTP_RNAIP	II:2593898-2594169	61.48
Red1DEL-FTP_RNAIP	II:2608660-2608809	39.23
Red1DEL-FTP_RNAIP	II:2636856-2637976	37.082
Red1DEL-FTP_RNAIP	II:2640935-2641701	39.0348
Red1DEL-FTP_RNAIP	II:2690929-2691196	21.4945
Red1DEL-FTP_RNAIP	II:2707283-2707781	19.265
Red1DEL-FTP_RNAIP	II:2725866-2726341	37.271
Red1DEL-FTP_RNAIP	II:2732620-2732845	49.015
Red1DEL-FTP_RNAIP	II:2743335-2743634	124.39
Red1DEL-FTP_RNAIP	II:2755085-2755338	44.0811
Red1DEL-FTP_RNAIP	II:2768592-2768845	38.6667
Red1DEL-FTP_RNAIP	II:279150-279543	39.8175
Red1DEL-FTP_RNAIP	II:2861661-2861771	31.99
Red1DEL-FTP_RNAIP	II:2914421-2914624	56.676
Red1DEL-FTP_RNAIP	II:2941408-2941738	52.6828
Red1DEL-FTP_RNAIP	II:2958683-2958950	40.07
Red1DEL-FTP_RNAIP	II:2962410-2962618	20.8575
Red1DEL-FTP_RNAIP	II:2988327-2988500	31.5111
Red1DEL-FTP_RNAIP	II:2995024-2996203	52.0867
Red1DEL-FTP_RNAIP	II:3037568-3037733	52.3
Red1DEL-FTP_RNAIP	II:3060079-3060419	32.605
Red1DEL-FTP_RNAIP	II:3065199-3065374	36.0633
Red1DEL-FTP_RNAIP	II:3069770-3070098	36.155
Red1DEL-FTP_RNAIP	II:3094583-3094718	58.41
Red1DEL-FTP_RNAIP	II:3137145-3137388	28.01
Red1DEL-FTP_RNAIP	II:3176325-3176471	43.3575
Red1DEL-FTP_RNAIP	II:3213766-3213990	46.9271
Red1DEL-FTP_RNAIP	II:3234621-3235708	53.02
Red1DEL-FTP_RNAIP	II:3249886-3250030	32.46
Red1DEL-FTP_RNAIP	II:3250168-3250492	43.5969
Red1DEL-FTP_RNAIP	II:3275426-3275639	25.8042
Red1DEL-FTP_RNAIP	II:3293536-3294168	31.2067
Red1DEL-FTP_RNAIP	II:3295188-3295467	50.35
Red1DEL-FTP_RNAIP	II:3301329-3301429	24.68
Red1DEL-FTP_RNAIP	II:3313513-3314193	41.12
Red1DEL-FTP_RNAIP	II:3323059-3323347	38.345
Red1DEL-FTP_RNAIP	II:3377570-3378207	43.4233
Red1DEL-FTP_RNAIP	II:3390620-3390850	43.5571
Red1DEL-FTP_RNAIP	II:3393425-3393848	34.3382
Red1DEL-FTP_RNAIP	II:3400261-3400487	33.9744
Red1DEL-FTP_RNAIP	II:3412991-3414038	29.79
Red1DEL-FTP_RNAIP	II:3441530-3441658	50.2373
Red1DEL-FTP_RNAIP	II:3517106-3517230	44.9567
Red1DEL-FTP_RNAIP	II:3556728-3556875	36.115
Red1DEL-FTP_RNAIP	II:3584589-3585003	41.988
Red1DEL-FTP_RNAIP	II:3615084-3615476	72.655
Red1DEL-FTP_RNAIP	II:3622564-3622735	25.59
Red1DEL-FTP_RNAIP	II:3637848-3638049	39.7739
Red1DEL-FTP_RNAIP	II:364926-365190	31.58
Red1DEL-FTP_RNAIP	II:3651544-3652000	28.145
Red1DEL-FTP_RNAIP	II:3662772-3663263	39.7222
Red1DEL-FTP_RNAIP	II:3665234-3665346	15.7067
Red1DEL-FTP_RNAIP	II:3670283-3670896	30.705
Red1DEL-FTP_RNAIP	II:3676844-3677343	26.505
Red1DEL-FTP_RNAIP	II:3679687-3679806	28.24
Red1DEL-FTP_RNAIP	II:3692014-3692367	28.516
Red1DEL-FTP_RNAIP	II:3708859-3708979	35.438
Red1DEL-FTP_RNAIP	II:3733943-3734276	42.4967
Red1DEL-FTP_RNAIP	II:3734047-3734206	42.4967
Red1DEL-FTP_RNAIP	II:3741573-3742210	20.28
Red1DEL-FTP_RNAIP	II:3751814-3752108	32.57
Red1DEL-FTP_RNAIP	II:3755468-3755925	20.45
Red1DEL-FTP_RNAIP	II:3761717-3761822	26.3867
Red1DEL-FTP_RNAIP	II:3764497-3764699	20.63
Red1DEL-FTP_RNAIP	II:377275-377505	33.0633
Red1DEL-FTP_RNAIP	II:3801290-3801609	22.75
Red1DEL-FTP_RNAIP	II:3869848-3870124	65.13
Red1DEL-FTP_RNAIP	II:3887086-3887336	53.0583
Red1DEL-FTP_RNAIP	II:388969-390033	35.1
Red1DEL-FTP_RNAIP	II:3944157-3945485	44.9429
Red1DEL-FTP_RNAIP	II:3956272-3956757	17.48
Red1DEL-FTP_RNAIP	II:3962699-3963253	41.9638
Red1DEL-FTP_RNAIP	II:3975193-3975773	51.67
Red1DEL-FTP_RNAIP	II:4002396-4002627	47.12
Red1DEL-FTP_RNAIP	II:4009577-4009852	42.299
Red1DEL-FTP_RNAIP	II:4019720-4020088	41.41
Red1DEL-FTP_RNAIP	II:4021855-4022326	36.2381
Red1DEL-FTP_RNAIP	II:4023691-4024223	48.0711
Red1DEL-FTP_RNAIP	II:4099733-4100295	19.2967
Red1DEL-FTP_RNAIP	II:4147022-4147257	73.655
Red1DEL-FTP_RNAIP	II:4175298-4175601	35.7567
Red1DEL-FTP_RNAIP	II:4222382-4222516	15.49
Red1DEL-FTP_RNAIP	II:4268239-4268366	35.29
Red1DEL-FTP_RNAIP	II:4279764-4280088	9.23
Red1DEL-FTP_RNAIP	II:4283406-4283705	18.496
Red1DEL-FTP_RNAIP	II:4285643-4285790	64.66
Red1DEL-FTP_RNAIP	II:4314083-4314293	35.96
Red1DEL-FTP_RNAIP	II:4351332-4351686	24.245
Red1DEL-FTP_RNAIP	II:4357346-4357562	41.5375
Red1DEL-FTP_RNAIP	II:4367883-4368099	63.955
Red1DEL-FTP_RNAIP	II:4403031-4403182	43.1838
Red1DEL-FTP_RNAIP	II:4403683-4404075	49.4514
Red1DEL-FTP_RNAIP	II:4428560-4428761	35.99
Red1DEL-FTP_RNAIP	II:4502464-4502710	28.5182
Red1DEL-FTP_RNAIP	II:451122-451598	35.5032
Red1DEL-FTP_RNAIP	II:474664-474976	33.696
Red1DEL-FTP_RNAIP	II:504122-504509	42.4258
Red1DEL-FTP_RNAIP	II:513296-514107	59.5562
Red1DEL-FTP_RNAIP	II:517901-518018	30.3214
Red1DEL-FTP_RNAIP	II:535459-535631	44.1446
Red1DEL-FTP_RNAIP	II:600827-601115	36.512
Red1DEL-FTP_RNAIP	II:604533-605261	30.9964
Red1DEL-FTP_RNAIP	II:643777-643935	37.596
Red1DEL-FTP_RNAIP	II:722532-722924	36.93
Red1DEL-FTP_RNAIP	II:754474-754740	26.695
Red1DEL-FTP_RNAIP	II:769383-769589	40.4611
Red1DEL-FTP_RNAIP	II:851534-851713	32.866
Red1DEL-FTP_RNAIP	II:884541-884804	39.0233
Red1DEL-FTP_RNAIP	II:888793-889034	63.9888
Red1DEL-FTP_RNAIP	II:921876-922204	11.87
Red1DEL-FTP_RNAIP	II:972928-973038	26.4933
Red1DEL-FTP_RNAIP	II:977099-977248	82.25
Red1DEL-FTP_RNAIP	III:1059517-1059642	31.8
Red1DEL-FTP_RNAIP	III:108917-109526	38.86
Red1DEL-FTP_RNAIP	III:1144924-1145711	38.955
Red1DEL-FTP_RNAIP	III:1193283-1193557	34.1175
Red1DEL-FTP_RNAIP	III:1195723-1196086	26.8275
Red1DEL-FTP_RNAIP	III:1200122-1200369	28.45
Red1DEL-FTP_RNAIP	III:1213542-1213844	48.7668
Red1DEL-FTP_RNAIP	III:1291933-1292121	24.08
Red1DEL-FTP_RNAIP	III:1302804-1303078	13.12
Red1DEL-FTP_RNAIP	III:1311219-1311484	43.8786
Red1DEL-FTP_RNAIP	III:1360397-1360673	48.5007
Red1DEL-FTP_RNAIP	III:1426436-1426932	55.665
Red1DEL-FTP_RNAIP	III:1442778-1442927	29.5133
Red1DEL-FTP_RNAIP	III:1473958-1474150	57.6
Red1DEL-FTP_RNAIP	III:148178-148770	40.29
Red1DEL-FTP_RNAIP	III:153031-153364	47.0665
Red1DEL-FTP_RNAIP	III:1549413-1549811	47.3825
Red1DEL-FTP_RNAIP	III:1576219-1576443	39.0033
Red1DEL-FTP_RNAIP	III:1615074-1615236	37.43
Red1DEL-FTP_RNAIP	III:1640480-1640752	30.1
Red1DEL-FTP_RNAIP	III:1716123-1716427	47.29
Red1DEL-FTP_RNAIP	III:1730987-1731176	41.125
Red1DEL-FTP_RNAIP	III:1758523-1759046	17.455
Red1DEL-FTP_RNAIP	III:1777734-1777840	83.65
Red1DEL-FTP_RNAIP	III:1783488-1783636	61.0371
Red1DEL-FTP_RNAIP	III:1788330-1788679	15.095
Red1DEL-FTP_RNAIP	III:1890833-1891290	30.7133
Red1DEL-FTP_RNAIP	III:1897580-1897884	29.9383
Red1DEL-FTP_RNAIP	III:2093669-2093812	22.87
Red1DEL-FTP_RNAIP	III:2102863-2103131	16.0567
Red1DEL-FTP_RNAIP	III:2134182-2134296	56.1
Red1DEL-FTP_RNAIP	III:214455-215283	39.17
Red1DEL-FTP_RNAIP	III:2192256-2192448	51.73
Red1DEL-FTP_RNAIP	III:2259514-2259785	38.2764
Red1DEL-FTP_RNAIP	III:2271814-2271970	25.5171
Red1DEL-FTP_RNAIP	III:2296295-2296681	41.9686
Red1DEL-FTP_RNAIP	III:2305732-2305967	21.67
Red1DEL-FTP_RNAIP	III:2342548-2342686	46.7
Red1DEL-FTP_RNAIP	III:2352692-2353338	45.6821
Red1DEL-FTP_RNAIP	III:2387746-2387968	49.7314
Red1DEL-FTP_RNAIP	III:2434235-2434548	37.0467
Red1DEL-FTP_RNAIP	III:261992-262519	58.2633
Red1DEL-FTP_RNAIP	III:270045-270783	41.8
Red1DEL-FTP_RNAIP	III:274989-275277	13.62
Red1DEL-FTP_RNAIP	III:289638-289875	44.0875
Red1DEL-FTP_RNAIP	III:29566-29879	37.0467
Red1DEL-FTP_RNAIP	III:296842-296977	19.924
Red1DEL-FTP_RNAIP	III:305617-305753	46.62
Red1DEL-FTP_RNAIP	III:389534-390484	31.3075
Red1DEL-FTP_RNAIP	III:451888-452702	55.0729
Red1DEL-FTP_RNAIP	III:472439-472556	88.7689
Red1DEL-FTP_RNAIP	III:483095-483207	30.9
Red1DEL-FTP_RNAIP	III:549538-549664	32.69
Red1DEL-FTP_RNAIP	III:594637-594785	22.25
Red1DEL-FTP_RNAIP	III:605686-606102	38.99
Red1DEL-FTP_RNAIP	III:652691-653141	10.4
Red1DEL-FTP_RNAIP	III:661465-661934	19.64
Red1DEL-FTP_RNAIP	III:685321-685723	54.5725
Red1DEL-FTP_RNAIP	III:79903-80341	39.7565
Red1DEL-FTP_RNAIP	III:84918-85100	57.02
Red1DEL-FTP_RNAIP	III:893822-893961	49.522
Red1DEL-FTP_RNAIP	III:899262-899611	41.64
Red1DEL-FTP_RNAIP	III:900064-900331	40.7133
Red1-FTP_RNAIP	I:1005727-1006009	87.2643
Red1-FTP_RNAIP	I:1018926-1019067	96.2933
Red1-FTP_RNAIP	I:1046958-1047271	62.1175
Red1-FTP_RNAIP	I:1057782-1058179	75.0962
Red1-FTP_RNAIP	I:1069850-1070122	38.4672
Red1-FTP_RNAIP	I:1097393-1097861	43.3675
Red1-FTP_RNAIP	I:110634-110909	73.8418
Red1-FTP_RNAIP	I:1111008-1111230	54.022
Red1-FTP_RNAIP	I:1111620-1111953	58.33
Red1-FTP_RNAIP	I:1123671-1123923	41.062
Red1-FTP_RNAIP	I:1128975-1129310	89.1063
Red1-FTP_RNAIP	I:113552-113780	21.45
Red1-FTP_RNAIP	I:1136121-1136881	67.8177
Red1-FTP_RNAIP	I:1138785-1139020	42.765
Red1-FTP_RNAIP	I:1165788-1166095	120.68
Red1-FTP_RNAIP	I:1229009-1229213	43.9867
Red1-FTP_RNAIP	I:1243315-1243644	80.3612
Red1-FTP_RNAIP	I:124930-125068	75.84
Red1-FTP_RNAIP	I:1275018-1275251	69.79
Red1-FTP_RNAIP	I:1285624-1285926	26.7453
Red1-FTP_RNAIP	I:1305916-1306243	46.3129
Red1-FTP_RNAIP	I:1333556-1333772	46.97
Red1-FTP_RNAIP	I:135832-135943	39.4
Red1-FTP_RNAIP	I:141773-142382	58.3183
Red1-FTP_RNAIP	I:1470427-1470640	86.4117
Red1-FTP_RNAIP	I:1492230-1492567	63.2366
Red1-FTP_RNAIP	I:1534401-1534620	59.8267
Red1-FTP_RNAIP	I:1576383-1576592	64.3326
Red1-FTP_RNAIP	I:1620391-1620680	25.552
Red1-FTP_RNAIP	I:1622617-1622733	55.3267
Red1-FTP_RNAIP	I:1646630-1647121	70.4855
Red1-FTP_RNAIP	I:1655721-1655987	52.7325
Red1-FTP_RNAIP	I:1691561-1691780	78.2087
Red1-FTP_RNAIP	I:1708282-1708538	50.1213
Red1-FTP_RNAIP	I:1712238-1712664	64.9158
Red1-FTP_RNAIP	I:1739359-1739687	50.2745
Red1-FTP_RNAIP	I:1755749-1755954	115.76
Red1-FTP_RNAIP	I:1773505-1774166	56.8925
Red1-FTP_RNAIP	I:1795227-1795329	27.25
Red1-FTP_RNAIP	I:180002-180260	68.6275
Red1-FTP_RNAIP	I:1803204-1803380	108.67
Red1-FTP_RNAIP	I:1807725-1807873	187.32
Red1-FTP_RNAIP	I:1820256-1820392	29.9567
Red1-FTP_RNAIP	I:1850991-1851271	69.8443
Red1-FTP_RNAIP	I:1854820-1855366	85.305
Red1-FTP_RNAIP	I:1862858-1863145	81.6433
Red1-FTP_RNAIP	I:1866028-1866424	63.5762
Red1-FTP_RNAIP	I:1866656-1866920	73.4171
Red1-FTP_RNAIP	I:1872089-1872276	73.0701
Red1-FTP_RNAIP	I:1877760-1878152	39.8141
Red1-FTP_RNAIP	I:1882165-1882357	76.0235
Red1-FTP_RNAIP	I:1887082-1887490	12.84
Red1-FTP_RNAIP	I:1892192-1892386	38.325
Red1-FTP_RNAIP	I:1892524-1892674	56.5958
Red1-FTP_RNAIP	I:1900672-1901971	69.0875
Red1-FTP_RNAIP	I:1928682-1928920	37.045
Red1-FTP_RNAIP	I:1964839-1965016	31.38
Red1-FTP_RNAIP	I:1966092-1966758	73.1011
Red1-FTP_RNAIP	I:1968862-1969953	44.1133
Red1-FTP_RNAIP	I:2000496-2000638	55.2013
Red1-FTP_RNAIP	I:2016699-2016840	32.2966
Red1-FTP_RNAIP	I:2017151-2017382	34.6975
Red1-FTP_RNAIP	I:2030563-2030878	71.4327
Red1-FTP_RNAIP	I:2061060-2061537	85.3757
Red1-FTP_RNAIP	I:2064022-2064502	67.8491
Red1-FTP_RNAIP	I:2068052-2068471	86.9528
Red1-FTP_RNAIP	I:2082744-2083038	79.445
Red1-FTP_RNAIP	I:2110410-2111143	33.4778
Red1-FTP_RNAIP	I:213509-214056	78.0522
Red1-FTP_RNAIP	I:2135796-2135950	25.7207
Red1-FTP_RNAIP	I:2140021-2140199	98.59
Red1-FTP_RNAIP	I:2143379-2143498	39.415
Red1-FTP_RNAIP	I:2160023-2160255	38.8333
Red1-FTP_RNAIP	I:2184537-2184982	89.0929
Red1-FTP_RNAIP	I:2240845-2241017	68.9556
Red1-FTP_RNAIP	I:2242329-2242818	25.1147
Red1-FTP_RNAIP	I:2258803-2259140	62.9385
Red1-FTP_RNAIP	I:2272895-2273197	73.6033
Red1-FTP_RNAIP	I:229460-229582	51.52
Red1-FTP_RNAIP	I:2330307-2330637	68.8265
Red1-FTP_RNAIP	I:2344167-2344341	123.12
Red1-FTP_RNAIP	I:2349545-2349712	61.9036
Red1-FTP_RNAIP	I:2353530-2354146	43.7228
Red1-FTP_RNAIP	I:2356618-2356918	53.9617
Red1-FTP_RNAIP	I:236310-236581	69.3221
Red1-FTP_RNAIP	I:2367032-2367135	12.97
Red1-FTP_RNAIP	I:2394478-2395013	74.4107
Red1-FTP_RNAIP	I:2401779-2402000	87.4625
Red1-FTP_RNAIP	I:2404864-2405198	74.2805
Red1-FTP_RNAIP	I:2439147-2439288	49.1933
Red1-FTP_RNAIP	I:2462174-2462313	21.88
Red1-FTP_RNAIP	I:2467538-2467810	38.3767
Red1-FTP_RNAIP	I:2472084-2472616	67.887
Red1-FTP_RNAIP	I:2474088-2474392	63.7386
Red1-FTP_RNAIP	I:2497784-2497987	105.297
Red1-FTP_RNAIP	I:2502133-2502338	51.4867
Red1-FTP_RNAIP	I:2502387-2502735	73.873
Red1-FTP_RNAIP	I:2528014-2528261	17.245
Red1-FTP_RNAIP	I:254633-254901	79.1314
Red1-FTP_RNAIP	I:2558542-2558943	69.2045
Red1-FTP_RNAIP	I:2583195-2583431	55.73
Red1-FTP_RNAIP	I:2597975-2598129	76.0508
Red1-FTP_RNAIP	I:2614373-2614728	50.9458
Red1-FTP_RNAIP	I:2676423-2676659	58.7533
Red1-FTP_RNAIP	I:2679207-2679393	52.7025
Red1-FTP_RNAIP	I:2700522-2700657	22.4519
Red1-FTP_RNAIP	I:2704022-2704224	20.3433
Red1-FTP_RNAIP	I:2705748-2706182	64.1152
Red1-FTP_RNAIP	I:2739744-2740340	41.5614
Red1-FTP_RNAIP	I:2748379-2748857	78.809
Red1-FTP_RNAIP	I:2751073-2751374	37.6782
Red1-FTP_RNAIP	I:2754181-2754453	53.9678
Red1-FTP_RNAIP	I:2766199-2766446	67.2375
Red1-FTP_RNAIP	I:2795046-2795289	25.5594
Red1-FTP_RNAIP	I:282906-283113	30.5075
Red1-FTP_RNAIP	I:2829323-2829551	49.78
Red1-FTP_RNAIP	I:2852039-2852157	57.178
Red1-FTP_RNAIP	I:2854116-2854688	38.6975
Red1-FTP_RNAIP	I:2859210-2859322	16.27
Red1-FTP_RNAIP	I:2892176-2892431	27.7019
Red1-FTP_RNAIP	I:289258-289691	46.8467
Red1-FTP_RNAIP	I:2910442-2910647	49.5967
Red1-FTP_RNAIP	I:2921081-2921228	73.67
Red1-FTP_RNAIP	I:2930365-2931531	25.5467
Red1-FTP_RNAIP	I:2962670-2963015	60.2183
Red1-FTP_RNAIP	I:2998686-2998926	92.3137
Red1-FTP_RNAIP	I:3001821-3002284	53.7228
Red1-FTP_RNAIP	I:3033889-3034037	70.426
Red1-FTP_RNAIP	I:304464-305465	59.7112
Red1-FTP_RNAIP	I:3072292-3072529	83.7067
Red1-FTP_RNAIP	I:3080585-3080747	77.261
Red1-FTP_RNAIP	I:3084473-3084709	56.324
Red1-FTP_RNAIP	I:3086625-3086897	76.004
Red1-FTP_RNAIP	I:3093413-3093581	47.49
Red1-FTP_RNAIP	I:3098771-3099314	24.7987
Red1-FTP_RNAIP	I:3127456-3127613	68.9
Red1-FTP_RNAIP	I:3129425-3129750	91.58
Red1-FTP_RNAIP	I:31946-32162	43.1254
Red1-FTP_RNAIP	I:3206764-3206956	25.52
Red1-FTP_RNAIP	I:3209214-3209741	71.45
Red1-FTP_RNAIP	I:3222287-3222504	62.5
Red1-FTP_RNAIP	I:3238647-3239065	108.787
Red1-FTP_RNAIP	I:3242572-3243221	43.988
Red1-FTP_RNAIP	I:3261785-3262152	24.436
Red1-FTP_RNAIP	I:3316331-3316601	76.6679
Red1-FTP_RNAIP	I:3324915-3325282	37.874
Red1-FTP_RNAIP	I:3329359-3330685	29.696
Red1-FTP_RNAIP	I:3356243-3356393	27.7689
Red1-FTP_RNAIP	I:3369277-3369524	16.84
Red1-FTP_RNAIP	I:3377900-3378054	54.3967
Red1-FTP_RNAIP	I:3392765-3393081	34.46
Red1-FTP_RNAIP	I:3398563-3398717	46.74
Red1-FTP_RNAIP	I:3405721-3405821	67.6805
Red1-FTP_RNAIP	I:350431-350629	31.4837
Red1-FTP_RNAIP	I:3506852-3507240	42.8474
Red1-FTP_RNAIP	I:3508273-3508415	83.925
Red1-FTP_RNAIP	I:3522421-3522703	41.3212
Red1-FTP_RNAIP	I:3524830-3525098	64.16
Red1-FTP_RNAIP	I:3544380-3544835	50.3411
Red1-FTP_RNAIP	I:3639839-3640210	25.71
Red1-FTP_RNAIP	I:3657897-3658274	50.2671
Red1-FTP_RNAIP	I:3686923-3687049	70.3171
Red1-FTP_RNAIP	I:3687699-3688016	24.4433
Red1-FTP_RNAIP	I:3721816-3722219	42.2615
Red1-FTP_RNAIP	I:3743805-3743931	81.96
Red1-FTP_RNAIP	I:377841-378095	75.1323
Red1-FTP_RNAIP	I:3801108-3801214	31.1393
Red1-FTP_RNAIP	I:3802229-3802339	106.81
Red1-FTP_RNAIP	I:3822456-3822586	35.3214
Red1-FTP_RNAIP	I:3842977-3843126	75.244
Red1-FTP_RNAIP	I:3846418-3846662	25.1687
Red1-FTP_RNAIP	I:3851007-3851546	59.3513
Red1-FTP_RNAIP	I:391338-391731	39.758
Red1-FTP_RNAIP	I:3929995-3930309	67.3137
Red1-FTP_RNAIP	I:3951856-3952505	44.7143
Red1-FTP_RNAIP	I:3953412-3953743	61.3719
Red1-FTP_RNAIP	I:3955885-3956941	57.5833
Red1-FTP_RNAIP	I:3968321-3968770	78.4365
Red1-FTP_RNAIP	I:3971263-3971786	53.4617
Red1-FTP_RNAIP	I:3982229-3982600	49.6823
Red1-FTP_RNAIP	I:4012923-4013555	55.063
Red1-FTP_RNAIP	I:4050868-4050994	35.3786
Red1-FTP_RNAIP	I:4066786-4066940	27.3705
Red1-FTP_RNAIP	I:4094818-4094999	24.765
Red1-FTP_RNAIP	I:4103327-4103610	81.96
Red1-FTP_RNAIP	I:411025-411643	68.248
Red1-FTP_RNAIP	I:4168266-4168437	46.01
Red1-FTP_RNAIP	I:4209069-4209269	46.1775
Red1-FTP_RNAIP	I:429744-429974	67.8808
Red1-FTP_RNAIP	I:4299152-4299576	89.7106
Red1-FTP_RNAIP	I:4305570-4305728	29.4867
Red1-FTP_RNAIP	I:4306039-4306187	29.5798
Red1-FTP_RNAIP	I:4320362-4320658	52.7304
Red1-FTP_RNAIP	I:4358087-4358206	66.4667
Red1-FTP_RNAIP	I:4365413-4365788	34.5382
Red1-FTP_RNAIP	I:4382852-4383015	49.2025
Red1-FTP_RNAIP	I:4394148-4395266	47.4425
Red1-FTP_RNAIP	I:4428752-4428952	55.1292
Red1-FTP_RNAIP	I:4429051-4429452	84.8832
Red1-FTP_RNAIP	I:4437099-4437247	57.8109
Red1-FTP_RNAIP	I:446280-446565	57.516
Red1-FTP_RNAIP	I:4474776-4474951	70.6
Red1-FTP_RNAIP	I:4477123-4477267	13.45
Red1-FTP_RNAIP	I:4510133-4510369	59.1689
Red1-FTP_RNAIP	I:4551461-4551730	86.5
Red1-FTP_RNAIP	I:4575833-4576368	39.9867
Red1-FTP_RNAIP	I:4577109-4577276	90.9525
Red1-FTP_RNAIP	I:4581649-4582148	39.6955
Red1-FTP_RNAIP	I:4588343-4588679	36.9133
Red1-FTP_RNAIP	I:4588729-4588868	24.804
Red1-FTP_RNAIP	I:4596288-4596482	33.519
Red1-FTP_RNAIP	I:4611643-4611898	48.404
Red1-FTP_RNAIP	I:4653709-4654501	75.5818
Red1-FTP_RNAIP	I:4689300-4689679	81.4555
Red1-FTP_RNAIP	I:4693178-4693624	45.8373
Red1-FTP_RNAIP	I:4701880-4702198	114.375
Red1-FTP_RNAIP	I:4734020-4734390	53.37
Red1-FTP_RNAIP	I:4742113-4742684	52.3508
Red1-FTP_RNAIP	I:475014-475284	54
Red1-FTP_RNAIP	I:476317-476452	47.902
Red1-FTP_RNAIP	I:4806681-4807322	40.4346
Red1-FTP_RNAIP	I:4817931-4818046	59.9829
Red1-FTP_RNAIP	I:4820939-4821196	39.165
Red1-FTP_RNAIP	I:4828266-4828714	81.21
Red1-FTP_RNAIP	I:4832522-4832792	42.6044
Red1-FTP_RNAIP	I:4838693-4838898	48.034
Red1-FTP_RNAIP	I:4869949-4870167	71.765
Red1-FTP_RNAIP	I:4873268-4873675	73.204
Red1-FTP_RNAIP	I:488063-488207	18.49
Red1-FTP_RNAIP	I:4889898-4890056	69.98
Red1-FTP_RNAIP	I:4906832-4907146	64.7747
Red1-FTP_RNAIP	I:4916706-4916855	37.385
Red1-FTP_RNAIP	I:4926039-4926699	31.1767
Red1-FTP_RNAIP	I:4941726-4942216	19.3625
Red1-FTP_RNAIP	I:4950883-4951198	40.0159
Red1-FTP_RNAIP	I:4951566-4951736	37.91
Red1-FTP_RNAIP	I:4968538-4968764	9.27
Red1-FTP_RNAIP	I:500731-501236	75.5822
Red1-FTP_RNAIP	I:502432-502694	86.0035
Red1-FTP_RNAIP	I:504424-504820	52.794
Red1-FTP_RNAIP	I:5073900-5074232	26.3313
Red1-FTP_RNAIP	I:509921-510247	56.476
Red1-FTP_RNAIP	I:5181461-5181570	53.555
Red1-FTP_RNAIP	I:5219683-5220128	87.4403
Red1-FTP_RNAIP	I:5243037-5243787	82.0123
Red1-FTP_RNAIP	I:5300198-5300625	99.0557
Red1-FTP_RNAIP	I:5314349-5314563	46.7533
Red1-FTP_RNAIP	I:5343450-5343920	52.285
Red1-FTP_RNAIP	I:5366912-5367176	91.49
Red1-FTP_RNAIP	I:5398304-5398496	67.925
Red1-FTP_RNAIP	I:5398642-5398816	38.11
Red1-FTP_RNAIP	I:5411123-5411500	49.5814
Red1-FTP_RNAIP	I:5451773-5451921	97.93
Red1-FTP_RNAIP	I:5452234-5452337	28.6833
Red1-FTP_RNAIP	I:5454202-5454511	53.002
Red1-FTP_RNAIP	I:5505126-5505358	40.27
Red1-FTP_RNAIP	I:581671-582273	80.7929
Red1-FTP_RNAIP	I:601845-602132	38.53
Red1-FTP_RNAIP	I:608444-608801	58.5388
Red1-FTP_RNAIP	I:622041-622264	28.91
Red1-FTP_RNAIP	I:622334-622564	98.225
Red1-FTP_RNAIP	I:643550-644199	37.8775
Red1-FTP_RNAIP	I:644120-644627	51.2619
Red1-FTP_RNAIP	I:678605-678896	68.4225
Red1-FTP_RNAIP	I:682247-682650	86.0682
Red1-FTP_RNAIP	I:693329-693643	37.01
Red1-FTP_RNAIP	I:696858-697160	27.3585
Red1-FTP_RNAIP	I:710383-710522	76.3267
Red1-FTP_RNAIP	I:719351-719553	29.1633
Red1-FTP_RNAIP	I:732554-732744	59.29
Red1-FTP_RNAIP	I:757329-757535	75.4389
Red1-FTP_RNAIP	I:790164-790362	50.277
Red1-FTP_RNAIP	I:794523-794803	90.756
Red1-FTP_RNAIP	I:885239-885792	35.494
Red1-FTP_RNAIP	I:901902-902132	86.445
Red1-FTP_RNAIP	I:902470-902849	128.8
Red1-FTP_RNAIP	I:941990-942214	26.4076
Red1-FTP_RNAIP	I:965663-966098	58.81
Red1-FTP_RNAIP	I:973557-974018	37.857
Red1-FTP_RNAIP	I:976963-977177	63.1757
Red1-FTP_RNAIP	II:1006726-1007047	101.507
Red1-FTP_RNAIP	II:1021666-1022213	36.195
Red1-FTP_RNAIP	II:10287-10501	43.1855
Red1-FTP_RNAIP	II:1032330-1032619	51.0747
Red1-FTP_RNAIP	II:1033918-1034195	78.73
Red1-FTP_RNAIP	II:1035053-1035471	100.49
Red1-FTP_RNAIP	II:1057552-1057776	86.375
Red1-FTP_RNAIP	II:1063809-1064061	56.4678
Red1-FTP_RNAIP	II:1066464-1066915	59.5143
Red1-FTP_RNAIP	II:1080685-1080840	74.3673
Red1-FTP_RNAIP	II:1101437-1101559	17.8
Red1-FTP_RNAIP	II:1101733-1102149	73.355
Red1-FTP_RNAIP	II:1122048-1122374	106.159
Red1-FTP_RNAIP	II:113594-113830	60.99
Red1-FTP_RNAIP	II:1164991-1165287	35.0154
Red1-FTP_RNAIP	II:1170488-1170878	55.3019
Red1-FTP_RNAIP	II:1171377-1171674	35.0535
Red1-FTP_RNAIP	II:1190935-1191206	65.9471
Red1-FTP_RNAIP	II:1216123-1216652	57.0725
Red1-FTP_RNAIP	II:1239417-1239685	81.205
Red1-FTP_RNAIP	II:1281513-1281735	16.57
Red1-FTP_RNAIP	II:1369093-1369289	12.43
Red1-FTP_RNAIP	II:1375883-1376012	43.8571
Red1-FTP_RNAIP	II:1377952-1378223	25.83
Red1-FTP_RNAIP	II:1446140-1446268	26.6133
Red1-FTP_RNAIP	II:1467918-1468394	55.8033
Red1-FTP_RNAIP	II:1498174-1498301	18.15
Red1-FTP_RNAIP	II:153599-153878	12.86
Red1-FTP_RNAIP	II:1536234-1536697	41.74
Red1-FTP_RNAIP	II:1542029-1542143	85.888
Red1-FTP_RNAIP	II:1558834-1559120	56.3743
Red1-FTP_RNAIP	II:1562062-1562187	48.45
Red1-FTP_RNAIP	II:1576116-1576328	22.4039
Red1-FTP_RNAIP	II:165530-165987	67.444
Red1-FTP_RNAIP	II:1666432-1666595	64.7567
Red1-FTP_RNAIP	II:1670496-1670612	28.09
Red1-FTP_RNAIP	II:1694716-1694939	117.07
Red1-FTP_RNAIP	II:1712354-1712490	23.2333
Red1-FTP_RNAIP	II:1734248-1734457	70.09
Red1-FTP_RNAIP	II:1738199-1738416	44.7831
Red1-FTP_RNAIP	II:1791646-1792086	24.8963
Red1-FTP_RNAIP	II:1793011-1793714	61.8667
Red1-FTP_RNAIP	II:1835516-1835692	56.47
Red1-FTP_RNAIP	II:1835657-1836100	23.914
Red1-FTP_RNAIP	II:1865446-1865725	49.97
Red1-FTP_RNAIP	II:1891665-1892097	53.6163
Red1-FTP_RNAIP	II:1931391-1931713	84.34
Red1-FTP_RNAIP	II:193864-193969	66.822
Red1-FTP_RNAIP	II:1946538-1946835	54.86
Red1-FTP_RNAIP	II:1956758-1957445	37.4029
Red1-FTP_RNAIP	II:2007497-2007879	63.2475
Red1-FTP_RNAIP	II:2044125-2044483	61.9289
Red1-FTP_RNAIP	II:2044875-2045329	47.6708
Red1-FTP_RNAIP	II:2050737-2050976	23.7722
Red1-FTP_RNAIP	II:2080509-2081077	68.9535
Red1-FTP_RNAIP	II:2083549-2083864	44.465
Red1-FTP_RNAIP	II:2119624-2119946	65.5229
Red1-FTP_RNAIP	II:2142780-2142963	44.5037
Red1-FTP_RNAIP	II:2145591-2145818	57.5731
Red1-FTP_RNAIP	II:2148387-2148918	65.552
Red1-FTP_RNAIP	II:2152062-2152346	40.4295
Red1-FTP_RNAIP	II:2157232-2157368	98.664
Red1-FTP_RNAIP	II:2162735-2163034	36.4133
Red1-FTP_RNAIP	II:2186905-2187359	46.85
Red1-FTP_RNAIP	II:2209752-2209904	35.77
Red1-FTP_RNAIP	II:2229287-2229659	101.662
Red1-FTP_RNAIP	II:2229440-2230071	70.4985
Red1-FTP_RNAIP	II:2236005-2236505	46.3689
Red1-FTP_RNAIP	II:2238097-2238613	64.0117
Red1-FTP_RNAIP	II:2282336-2282437	95.845
Red1-FTP_RNAIP	II:2306504-2306723	74.7544
Red1-FTP_RNAIP	II:2324570-2324862	62.0106
Red1-FTP_RNAIP	II:2335175-2335368	32.78
Red1-FTP_RNAIP	II:2349096-2349218	28.3988
Red1-FTP_RNAIP	II:2363816-2364371	41.3917
Red1-FTP_RNAIP	II:2373389-2373753	63.662
Red1-FTP_RNAIP	II:2380061-2380315	23.23
Red1-FTP_RNAIP	II:2411202-2411453	63.3513
Red1-FTP_RNAIP	II:2418676-2419110	49.7336
Red1-FTP_RNAIP	II:2425530-2426145	60.44
Red1-FTP_RNAIP	II:2431965-2432223	29.0967
Red1-FTP_RNAIP	II:243768-244115	47.3667
Red1-FTP_RNAIP	II:2451041-2451396	38.75
Red1-FTP_RNAIP	II:2479863-2480283	57.7957
Red1-FTP_RNAIP	II:2491276-2491675	66.6536
Red1-FTP_RNAIP	II:2503601-2503704	25.4174
Red1-FTP_RNAIP	II:2512129-2512480	104.15
Red1-FTP_RNAIP	II:2563378-2564644	45.0129
Red1-FTP_RNAIP	II:2593898-2594169	76.6515
Red1-FTP_RNAIP	II:2608660-2608809	38.1277
Red1-FTP_RNAIP	II:2636856-2637976	44.8757
Red1-FTP_RNAIP	II:2640935-2641701	49.7276
Red1-FTP_RNAIP	II:2651103-2651321	19.405
Red1-FTP_RNAIP	II:2690929-2691196	30.6664
Red1-FTP_RNAIP	II:2707283-2707781	62.5613
Red1-FTP_RNAIP	II:2725866-2726341	81.6771
Red1-FTP_RNAIP	II:2732620-2732845	90.625
Red1-FTP_RNAIP	II:2743335-2743634	56.005
Red1-FTP_RNAIP	II:2755085-2755338	81.374
Red1-FTP_RNAIP	II:2768592-2768845	101.248
Red1-FTP_RNAIP	II:2781194-2781357	68.895
Red1-FTP_RNAIP	II:279150-279543	80.0625
Red1-FTP_RNAIP	II:2861661-2861771	63.292
Red1-FTP_RNAIP	II:2914421-2914624	58.274
Red1-FTP_RNAIP	II:2941408-2941738	85.275
Red1-FTP_RNAIP	II:2958683-2958950	41.7333
Red1-FTP_RNAIP	II:2962410-2962618	29.2444
Red1-FTP_RNAIP	II:2966664-2966932	48.59
Red1-FTP_RNAIP	II:2988327-2988500	50.2416
Red1-FTP_RNAIP	II:2995024-2996203	36.0194
Red1-FTP_RNAIP	II:3015122-3015291	63.9617
Red1-FTP_RNAIP	II:3037568-3037733	79.6838
Red1-FTP_RNAIP	II:3060079-3060419	53.1511
Red1-FTP_RNAIP	II:3065199-3065374	43.0225
Red1-FTP_RNAIP	II:3069770-3070098	44.16
Red1-FTP_RNAIP	II:3072337-3072467	35.1141
Red1-FTP_RNAIP	II:3094583-3094718	46.305
Red1-FTP_RNAIP	II:3137145-3137388	75.88
Red1-FTP_RNAIP	II:3176325-3176471	80.4033
Red1-FTP_RNAIP	II:3196186-3196295	24.23
Red1-FTP_RNAIP	II:3213766-3213990	84.486
Red1-FTP_RNAIP	II:3234621-3235708	41.4384
Red1-FTP_RNAIP	II:3249886-3250030	38.92
Red1-FTP_RNAIP	II:3250168-3250492	82.4365
Red1-FTP_RNAIP	II:3275426-3275639	21.403
Red1-FTP_RNAIP	II:3293536-3294168	35.6247
Red1-FTP_RNAIP	II:3295188-3295467	50.2717
Red1-FTP_RNAIP	II:3301329-3301429	27.3021
Red1-FTP_RNAIP	II:3313513-3314193	84.3
Red1-FTP_RNAIP	II:3323059-3323347	83.168
Red1-FTP_RNAIP	II:3365895-3365997	25.71
Red1-FTP_RNAIP	II:3377570-3378207	82.5044
Red1-FTP_RNAIP	II:338411-338582	71.85
Red1-FTP_RNAIP	II:3390620-3390850	42.1013
Red1-FTP_RNAIP	II:3393425-3393848	53.775
Red1-FTP_RNAIP	II:3400261-3400487	64.3636
Red1-FTP_RNAIP	II:3412991-3414038	22.815
Red1-FTP_RNAIP	II:3441530-3441658	27.1146
Red1-FTP_RNAIP	II:3517106-3517230	13.23
Red1-FTP_RNAIP	II:3556728-3556875	80.75
Red1-FTP_RNAIP	II:3584589-3585003	76.2471
Red1-FTP_RNAIP	II:3588689-3588811	43.295
Red1-FTP_RNAIP	II:3611871-3612107	77.44
Red1-FTP_RNAIP	II:3615084-3615476	51.7517
Red1-FTP_RNAIP	II:3622564-3622735	55.191
Red1-FTP_RNAIP	II:3637848-3638049	51.7216
Red1-FTP_RNAIP	II:3642410-3643009	50.1817
Red1-FTP_RNAIP	II:364926-365190	40.41
Red1-FTP_RNAIP	II:3651544-3652000	56.2338
Red1-FTP_RNAIP	II:3662772-3663263	54.5414
Red1-FTP_RNAIP	II:3665234-3665346	45.7003
Red1-FTP_RNAIP	II:3667864-3668236	55.2592
Red1-FTP_RNAIP	II:3670283-3670896	59.7171
Red1-FTP_RNAIP	II:3676844-3677343	63.504
Red1-FTP_RNAIP	II:3679687-3679806	84.2225
Red1-FTP_RNAIP	II:3688107-3688369	29.105
Red1-FTP_RNAIP	II:3692014-3692367	72.0718
Red1-FTP_RNAIP	II:3708859-3708979	28.6883
Red1-FTP_RNAIP	II:3729460-3729648	27.13
Red1-FTP_RNAIP	II:3733943-3734276	76.0422
Red1-FTP_RNAIP	II:3734047-3734206	75.4695
Red1-FTP_RNAIP	II:3741573-3742210	84.4025
Red1-FTP_RNAIP	II:3751814-3752108	130.91
Red1-FTP_RNAIP	II:3755468-3755925	33.9321
Red1-FTP_RNAIP	II:3761717-3761822	36.1022
Red1-FTP_RNAIP	II:3764497-3764699	28.1475
Red1-FTP_RNAIP	II:377275-377505	79.47
Red1-FTP_RNAIP	II:3784674-3784857	117.077
Red1-FTP_RNAIP	II:3798643-3798943	33.8
Red1-FTP_RNAIP	II:3801290-3801609	49.0887
Red1-FTP_RNAIP	II:3869848-3870124	54.3633
Red1-FTP_RNAIP	II:3887086-3887336	52.3655
Red1-FTP_RNAIP	II:388969-390033	71.1619
Red1-FTP_RNAIP	II:3944157-3945485	77.3258
Red1-FTP_RNAIP	II:3956272-3956757	48.5507
Red1-FTP_RNAIP	II:3962699-3963253	51.9174
Red1-FTP_RNAIP	II:3975193-3975773	57.638
Red1-FTP_RNAIP	II:4001479-4001898	33.8645
Red1-FTP_RNAIP	II:4002396-4002627	23.5571
Red1-FTP_RNAIP	II:4009577-4009852	63.1417
Red1-FTP_RNAIP	II:4019720-4020088	19.445
Red1-FTP_RNAIP	II:4021855-4022326	63.7926
Red1-FTP_RNAIP	II:4023691-4024223	44.6017
Red1-FTP_RNAIP	II:4099733-4100295	25.2214
Red1-FTP_RNAIP	II:412937-413258	64.66
Red1-FTP_RNAIP	II:4175298-4175601	23.3529
Red1-FTP_RNAIP	II:4222382-4222516	27.6715
Red1-FTP_RNAIP	II:4268239-4268366	106.16
Red1-FTP_RNAIP	II:4279764-4280088	73.01
Red1-FTP_RNAIP	II:4283406-4283705	25.7415
Red1-FTP_RNAIP	II:4285643-4285790	36.1587
Red1-FTP_RNAIP	II:4314083-4314293	74.6114
Red1-FTP_RNAIP	II:4321689-4321931	61.04
Red1-FTP_RNAIP	II:4333565-4334019	51.0833
Red1-FTP_RNAIP	II:4336546-4336775	37.6867
Red1-FTP_RNAIP	II:4351332-4351686	79.1686
Red1-FTP_RNAIP	II:4357346-4357562	36.4
Red1-FTP_RNAIP	II:4367883-4368099	79.1982
Red1-FTP_RNAIP	II:4372725-4372898	29.43
Red1-FTP_RNAIP	II:4403031-4403182	78.805
Red1-FTP_RNAIP	II:4403683-4404075	94.5917
Red1-FTP_RNAIP	II:4428560-4428761	38.75
Red1-FTP_RNAIP	II:4502464-4502710	43.3102
Red1-FTP_RNAIP	II:451122-451598	71.0174
Red1-FTP_RNAIP	II:474664-474976	63.7946
Red1-FTP_RNAIP	II:504122-504509	55.9618
Red1-FTP_RNAIP	II:513296-514107	75.7662
Red1-FTP_RNAIP	II:517901-518018	30.3524
Red1-FTP_RNAIP	II:535459-535631	35.8582
Red1-FTP_RNAIP	II:600827-601115	50.5033
Red1-FTP_RNAIP	II:604533-605261	66.8057
Red1-FTP_RNAIP	II:643777-643935	55.77
Red1-FTP_RNAIP	II:647027-647392	39.34
Red1-FTP_RNAIP	II:722532-722924	67.3723
Red1-FTP_RNAIP	II:754474-754740	48.47
Red1-FTP_RNAIP	II:769383-769589	64.7244
Red1-FTP_RNAIP	II:851534-851713	33.2
Red1-FTP_RNAIP	II:884541-884804	58.182
Red1-FTP_RNAIP	II:888793-889034	71.3574
Red1-FTP_RNAIP	II:972928-973038	42.5368
Red1-FTP_RNAIP	II:977099-977248	28.29
Red1-FTP_RNAIP	III:1040956-1041184	35.6
Red1-FTP_RNAIP	III:1059517-1059642	26.166
Red1-FTP_RNAIP	III:108917-109526	64.54
Red1-FTP_RNAIP	III:1144924-1145711	25.8112
Red1-FTP_RNAIP	III:1151711-1151896	30.9082
Red1-FTP_RNAIP	III:1193283-1193557	92.9533
Red1-FTP_RNAIP	III:1195723-1196086	28.1781
Red1-FTP_RNAIP	III:1200122-1200369	84.0743
Red1-FTP_RNAIP	III:1213542-1213844	72.2604
Red1-FTP_RNAIP	III:1226661-1226955	16.64
Red1-FTP_RNAIP	III:1255258-1255389	27.33
Red1-FTP_RNAIP	III:1291933-1292121	28.4408
Red1-FTP_RNAIP	III:1302804-1303078	29.4
Red1-FTP_RNAIP	III:1311219-1311484	97.6789
Red1-FTP_RNAIP	III:1360397-1360673	71.8214
Red1-FTP_RNAIP	III:1426436-1426932	47.8413
Red1-FTP_RNAIP	III:1442778-1442927	80.355
Red1-FTP_RNAIP	III:148178-148770	67.3293
Red1-FTP_RNAIP	III:1482169-1482725	49.4725
Red1-FTP_RNAIP	III:153031-153364	81.2854
Red1-FTP_RNAIP	III:1549413-1549811	59.29
Red1-FTP_RNAIP	III:155654-155909	36.155
Red1-FTP_RNAIP	III:1576219-1576443	98.274
Red1-FTP_RNAIP	III:1615074-1615236	46.45
Red1-FTP_RNAIP	III:1640480-1640752	48.2154
Red1-FTP_RNAIP	III:1716123-1716427	37.9
Red1-FTP_RNAIP	III:1730987-1731176	33.7441
Red1-FTP_RNAIP	III:1758523-1759046	68.88
Red1-FTP_RNAIP	III:1765785-1766123	25.8
Red1-FTP_RNAIP	III:1777734-1777840	151.82
Red1-FTP_RNAIP	III:1783488-1783636	55.7464
Red1-FTP_RNAIP	III:1788330-1788679	38.4989
Red1-FTP_RNAIP	III:1800009-1800484	56.1331
Red1-FTP_RNAIP	III:1816210-1816396	46.67
Red1-FTP_RNAIP	III:1890833-1891290	50.62
Red1-FTP_RNAIP	III:1897580-1897884	40.105
Red1-FTP_RNAIP	III:2102863-2103131	31.0587
Red1-FTP_RNAIP	III:2134182-2134296	61.15
Red1-FTP_RNAIP	III:2136925-2137246	107.6
Red1-FTP_RNAIP	III:214455-215283	66.2233
Red1-FTP_RNAIP	III:2182967-2183414	47.64
Red1-FTP_RNAIP	III:2192256-2192448	36.1775
Red1-FTP_RNAIP	III:2239920-2240068	26.22
Red1-FTP_RNAIP	III:2259514-2259785	77.0188
Red1-FTP_RNAIP	III:2269995-2270123	49.8467
Red1-FTP_RNAIP	III:2271814-2271970	69.6086
Red1-FTP_RNAIP	III:2296295-2296681	67.665
Red1-FTP_RNAIP	III:2305732-2305967	59.9117
Red1-FTP_RNAIP	III:2342548-2342686	31.7225
Red1-FTP_RNAIP	III:2352692-2353338	72.1903
Red1-FTP_RNAIP	III:2369649-2369757	59.2925
Red1-FTP_RNAIP	III:2387746-2387968	83.5072
Red1-FTP_RNAIP	III:2434235-2434548	72.5829
Red1-FTP_RNAIP	III:261992-262519	88.1407
Red1-FTP_RNAIP	III:270045-270783	52.682
Red1-FTP_RNAIP	III:274989-275277	38.1938
Red1-FTP_RNAIP	III:289638-289875	73.1725
Red1-FTP_RNAIP	III:29566-29879	72.5829
Red1-FTP_RNAIP	III:296842-296977	62.7413
Red1-FTP_RNAIP	III:305617-305753	28.305
Red1-FTP_RNAIP	III:330434-330683	51.1517
Red1-FTP_RNAIP	III:380815-381084	25.8143
Red1-FTP_RNAIP	III:389534-390484	60.179
Red1-FTP_RNAIP	III:400262-400565	76.4025
Red1-FTP_RNAIP	III:451888-452702	76.3238
Red1-FTP_RNAIP	III:472439-472556	74.696
Red1-FTP_RNAIP	III:483095-483207	91.0378
Red1-FTP_RNAIP	III:549538-549664	59.5891
Red1-FTP_RNAIP	III:594637-594785	24.7825
Red1-FTP_RNAIP	III:605686-606102	73.723
Red1-FTP_RNAIP	III:62383-62523	44.9
Red1-FTP_RNAIP	III:661465-661934	50.228
Red1-FTP_RNAIP	III:685321-685723	71.9161
Red1-FTP_RNAIP	III:691826-691999	15.7633
Red1-FTP_RNAIP	III:701929-702365	31.65
Red1-FTP_RNAIP	III:748750-749055	29.8833
Red1-FTP_RNAIP	III:79903-80341	72.1498
Red1-FTP_RNAIP	III:82197-82663	41.485
Red1-FTP_RNAIP	III:84918-85100	42.08
Red1-FTP_RNAIP	III:893822-893961	61.6092
Red1-FTP_RNAIP	III:899262-899611	93.2975
Red1-FTP_RNAIP	III:900064-900331	62.5733
Red1-FTP_RNAIP	III:905295-905426	48.068
Red1-FTP_RNAIP	III:953910-954068	17.58
Red1WFtoAA-FTP_RNAIP	I:1005727-1006009	34.464
Red1WFtoAA-FTP_RNAIP	I:1018926-1019067	30.945
Red1WFtoAA-FTP_RNAIP	I:1046958-1047271	32.6812
Red1WFtoAA-FTP_RNAIP	I:1057782-1058179	35.959
Red1WFtoAA-FTP_RNAIP	I:1069850-1070122	38.4427
Red1WFtoAA-FTP_RNAIP	I:1097393-1097861	30.558
Red1WFtoAA-FTP_RNAIP	I:110634-110909	34.3373
Red1WFtoAA-FTP_RNAIP	I:1111008-1111230	30.1571
Red1WFtoAA-FTP_RNAIP	I:1111620-1111953	30.9925
Red1WFtoAA-FTP_RNAIP	I:1128975-1129310	35.0192
Red1WFtoAA-FTP_RNAIP	I:113552-113780	24.9867
Red1WFtoAA-FTP_RNAIP	I:1136121-1136881	34.055
Red1WFtoAA-FTP_RNAIP	I:1138785-1139020	24.3133
Red1WFtoAA-FTP_RNAIP	I:1165788-1166095	46.52
Red1WFtoAA-FTP_RNAIP	I:1229009-1229213	33.55
Red1WFtoAA-FTP_RNAIP	I:1243315-1243644	28.2356
Red1WFtoAA-FTP_RNAIP	I:124930-125068	9.78
Red1WFtoAA-FTP_RNAIP	I:1275018-1275251	29.39
Red1WFtoAA-FTP_RNAIP	I:1285624-1285926	25.1883
Red1WFtoAA-FTP_RNAIP	I:1305916-1306243	39.1108
Red1WFtoAA-FTP_RNAIP	I:1333556-1333772	40.7154
Red1WFtoAA-FTP_RNAIP	I:135832-135943	7.68
Red1WFtoAA-FTP_RNAIP	I:141773-142382	35.453
Red1WFtoAA-FTP_RNAIP	I:1470427-1470640	28.42
Red1WFtoAA-FTP_RNAIP	I:1492230-1492567	28.3129
Red1WFtoAA-FTP_RNAIP	I:149307-149643	47.88
Red1WFtoAA-FTP_RNAIP	I:1534401-1534620	25.8667
Red1WFtoAA-FTP_RNAIP	I:1576383-1576592	45.4275
Red1WFtoAA-FTP_RNAIP	I:1620391-1620680	26.48
Red1WFtoAA-FTP_RNAIP	I:1622617-1622733	25.628
Red1WFtoAA-FTP_RNAIP	I:1646630-1647121	35.8346
Red1WFtoAA-FTP_RNAIP	I:1655721-1655987	40.2593
Red1WFtoAA-FTP_RNAIP	I:1691561-1691780	34.7525
Red1WFtoAA-FTP_RNAIP	I:1708282-1708538	77.5971
Red1WFtoAA-FTP_RNAIP	I:1712238-1712664	21.5113
Red1WFtoAA-FTP_RNAIP	I:1739359-1739687	35.594
Red1WFtoAA-FTP_RNAIP	I:1749348-1749590	55.3375
Red1WFtoAA-FTP_RNAIP	I:1755749-1755954	35.82
Red1WFtoAA-FTP_RNAIP	I:1773505-1774166	44.6325
Red1WFtoAA-FTP_RNAIP	I:1795227-1795329	33.04
Red1WFtoAA-FTP_RNAIP	I:180002-180260	44.17
Red1WFtoAA-FTP_RNAIP	I:1807725-1807873	24.53
Red1WFtoAA-FTP_RNAIP	I:1820256-1820392	32.805
Red1WFtoAA-FTP_RNAIP	I:1850991-1851271	28.15
Red1WFtoAA-FTP_RNAIP	I:1854820-1855366	34.2873
Red1WFtoAA-FTP_RNAIP	I:1862858-1863145	33.6614
Red1WFtoAA-FTP_RNAIP	I:1866028-1866424	39.2657
Red1WFtoAA-FTP_RNAIP	I:1866656-1866920	32.6219
Red1WFtoAA-FTP_RNAIP	I:1872089-1872276	38.5255
Red1WFtoAA-FTP_RNAIP	I:1877760-1878152	34.9227
Red1WFtoAA-FTP_RNAIP	I:1882165-1882357	43.1047
Red1WFtoAA-FTP_RNAIP	I:1887082-1887490	34.99
Red1WFtoAA-FTP_RNAIP	I:1892192-1892386	50.67
Red1WFtoAA-FTP_RNAIP	I:1892524-1892674	48.115
Red1WFtoAA-FTP_RNAIP	I:1900672-1901971	34.3329
Red1WFtoAA-FTP_RNAIP	I:1928682-1928920	42.8482
Red1WFtoAA-FTP_RNAIP	I:1964839-1965016	17.86
Red1WFtoAA-FTP_RNAIP	I:1966092-1966758	40.9995
Red1WFtoAA-FTP_RNAIP	I:1968862-1969953	37.62
Red1WFtoAA-FTP_RNAIP	I:2000496-2000638	35.623
Red1WFtoAA-FTP_RNAIP	I:2016699-2016840	33.0125
Red1WFtoAA-FTP_RNAIP	I:2017151-2017382	29.5892
Red1WFtoAA-FTP_RNAIP	I:2030563-2030878	45.3
Red1WFtoAA-FTP_RNAIP	I:2061060-2061537	43.468
Red1WFtoAA-FTP_RNAIP	I:2064022-2064502	39.4164
Red1WFtoAA-FTP_RNAIP	I:2068052-2068471	47.4364
Red1WFtoAA-FTP_RNAIP	I:2082744-2083038	29.02
Red1WFtoAA-FTP_RNAIP	I:2110410-2111143	47.6058
Red1WFtoAA-FTP_RNAIP	I:213509-214056	48.032
Red1WFtoAA-FTP_RNAIP	I:2135796-2135950	29.5446
Red1WFtoAA-FTP_RNAIP	I:2140021-2140199	63.34
Red1WFtoAA-FTP_RNAIP	I:2143379-2143498	32.62
Red1WFtoAA-FTP_RNAIP	I:2160023-2160255	32.1529
Red1WFtoAA-FTP_RNAIP	I:2184537-2184982	34.7683
Red1WFtoAA-FTP_RNAIP	I:2240845-2241017	32.3848
Red1WFtoAA-FTP_RNAIP	I:2242329-2242818	26.2227
Red1WFtoAA-FTP_RNAIP	I:2258803-2259140	46.308
Red1WFtoAA-FTP_RNAIP	I:2272895-2273197	34.8267
Red1WFtoAA-FTP_RNAIP	I:229460-229582	32.46
Red1WFtoAA-FTP_RNAIP	I:2330307-2330637	45.1987
Red1WFtoAA-FTP_RNAIP	I:2344167-2344341	25.67
Red1WFtoAA-FTP_RNAIP	I:2349545-2349712	47.7511
Red1WFtoAA-FTP_RNAIP	I:2353530-2354146	33.3443
Red1WFtoAA-FTP_RNAIP	I:2356618-2356918	22.9233
Red1WFtoAA-FTP_RNAIP	I:236310-236581	40.8145
Red1WFtoAA-FTP_RNAIP	I:2367032-2367135	29.07
Red1WFtoAA-FTP_RNAIP	I:2394478-2395013	47.0606
Red1WFtoAA-FTP_RNAIP	I:2401779-2402000	37.0288
Red1WFtoAA-FTP_RNAIP	I:2404864-2405198	36.3658
Red1WFtoAA-FTP_RNAIP	I:2439147-2439288	34.45
Red1WFtoAA-FTP_RNAIP	I:2462174-2462313	33.57
Red1WFtoAA-FTP_RNAIP	I:2467538-2467810	55.7937
Red1WFtoAA-FTP_RNAIP	I:2472084-2472616	47.8168
Red1WFtoAA-FTP_RNAIP	I:2474088-2474392	44.1067
Red1WFtoAA-FTP_RNAIP	I:2497784-2497987	43.48
Red1WFtoAA-FTP_RNAIP	I:2502133-2502338	40.196
Red1WFtoAA-FTP_RNAIP	I:2502387-2502735	35.703
Red1WFtoAA-FTP_RNAIP	I:2528014-2528261	34.2067
Red1WFtoAA-FTP_RNAIP	I:254633-254901	40.18
Red1WFtoAA-FTP_RNAIP	I:2558542-2558943	34.575
Red1WFtoAA-FTP_RNAIP	I:2583195-2583431	29.4175
Red1WFtoAA-FTP_RNAIP	I:2597975-2598129	47.6398
Red1WFtoAA-FTP_RNAIP	I:2614373-2614728	42.79
Red1WFtoAA-FTP_RNAIP	I:2676423-2676659	30.72
Red1WFtoAA-FTP_RNAIP	I:2700522-2700657	26.4425
Red1WFtoAA-FTP_RNAIP	I:2704022-2704224	28.2827
Red1WFtoAA-FTP_RNAIP	I:2705748-2706182	39.6465
Red1WFtoAA-FTP_RNAIP	I:2739744-2740340	25.1131
Red1WFtoAA-FTP_RNAIP	I:2748379-2748857	35.58
Red1WFtoAA-FTP_RNAIP	I:2751073-2751374	32.78
Red1WFtoAA-FTP_RNAIP	I:2754181-2754453	37.9761
Red1WFtoAA-FTP_RNAIP	I:2766199-2766446	48.21
Red1WFtoAA-FTP_RNAIP	I:2777284-2777430	34.56
Red1WFtoAA-FTP_RNAIP	I:2795046-2795289	26.3576
Red1WFtoAA-FTP_RNAIP	I:282906-283113	21.395
Red1WFtoAA-FTP_RNAIP	I:2851558-2851666	21.08
Red1WFtoAA-FTP_RNAIP	I:2852039-2852157	30.22
Red1WFtoAA-FTP_RNAIP	I:2854116-2854688	30.6133
Red1WFtoAA-FTP_RNAIP	I:2865678-2865897	42.47
Red1WFtoAA-FTP_RNAIP	I:2892176-2892431	26.7529
Red1WFtoAA-FTP_RNAIP	I:289258-289691	43.8425
Red1WFtoAA-FTP_RNAIP	I:2910442-2910647	35.0227
Red1WFtoAA-FTP_RNAIP	I:2921081-2921228	49.2767
Red1WFtoAA-FTP_RNAIP	I:2930365-2931531	30.8008
Red1WFtoAA-FTP_RNAIP	I:2962670-2963015	38.8067
Red1WFtoAA-FTP_RNAIP	I:2998686-2998926	32.9375
Red1WFtoAA-FTP_RNAIP	I:3001821-3002284	34.35
Red1WFtoAA-FTP_RNAIP	I:3033889-3034037	29.1933
Red1WFtoAA-FTP_RNAIP	I:304464-305465	50.0156
Red1WFtoAA-FTP_RNAIP	I:3072292-3072529	18.49
Red1WFtoAA-FTP_RNAIP	I:3080585-3080747	27.425
Red1WFtoAA-FTP_RNAIP	I:3084473-3084709	41.1512
Red1WFtoAA-FTP_RNAIP	I:3086625-3086897	46.2563
Red1WFtoAA-FTP_RNAIP	I:3093413-3093581	35.61
Red1WFtoAA-FTP_RNAIP	I:3098771-3099314	30.5583
Red1WFtoAA-FTP_RNAIP	I:3127456-3127613	79.57
Red1WFtoAA-FTP_RNAIP	I:3129425-3129750	64.77
Red1WFtoAA-FTP_RNAIP	I:31946-32162	39.4885
Red1WFtoAA-FTP_RNAIP	I:3206764-3206956	20.89
Red1WFtoAA-FTP_RNAIP	I:3209214-3209741	40.0225
Red1WFtoAA-FTP_RNAIP	I:3222287-3222504	34.6915
Red1WFtoAA-FTP_RNAIP	I:3238647-3239065	42.3729
Red1WFtoAA-FTP_RNAIP	I:3242572-3243221	31.2754
Red1WFtoAA-FTP_RNAIP	I:3261785-3262152	28.1382
Red1WFtoAA-FTP_RNAIP	I:3316331-3316601	42.4888
Red1WFtoAA-FTP_RNAIP	I:3324915-3325282	37.6875
Red1WFtoAA-FTP_RNAIP	I:3356243-3356393	19.002
Red1WFtoAA-FTP_RNAIP	I:3369277-3369524	21.8867
Red1WFtoAA-FTP_RNAIP	I:3377900-3378054	46.3786
Red1WFtoAA-FTP_RNAIP	I:3392765-3393081	34.5158
Red1WFtoAA-FTP_RNAIP	I:3398563-3398717	28.615
Red1WFtoAA-FTP_RNAIP	I:3405721-3405821	67.65
Red1WFtoAA-FTP_RNAIP	I:350431-350629	23.8852
Red1WFtoAA-FTP_RNAIP	I:3506852-3507240	32.1078
Red1WFtoAA-FTP_RNAIP	I:3522421-3522703	29.6135
Red1WFtoAA-FTP_RNAIP	I:3524830-3525098	27.0033
Red1WFtoAA-FTP_RNAIP	I:3544380-3544835	43.0986
Red1WFtoAA-FTP_RNAIP	I:3639839-3640210	51.35
Red1WFtoAA-FTP_RNAIP	I:3657897-3658274	30.8585
Red1WFtoAA-FTP_RNAIP	I:3686923-3687049	34.2733
Red1WFtoAA-FTP_RNAIP	I:3687699-3688016	33.8267
Red1WFtoAA-FTP_RNAIP	I:3721816-3722219	35.1783
Red1WFtoAA-FTP_RNAIP	I:3743805-3743931	65.618
Red1WFtoAA-FTP_RNAIP	I:377841-378095	40.7
Red1WFtoAA-FTP_RNAIP	I:3801108-3801214	32.7
Red1WFtoAA-FTP_RNAIP	I:3802229-3802339	24.6
Red1WFtoAA-FTP_RNAIP	I:3822456-3822586	28.48
Red1WFtoAA-FTP_RNAIP	I:3842977-3843126	79.0755
Red1WFtoAA-FTP_RNAIP	I:3846418-3846662	24.179
Red1WFtoAA-FTP_RNAIP	I:3851007-3851546	41.258
Red1WFtoAA-FTP_RNAIP	I:391338-391731	41.0267
Red1WFtoAA-FTP_RNAIP	I:3929995-3930309	36.59
Red1WFtoAA-FTP_RNAIP	I:3951856-3952505	31.7789
Red1WFtoAA-FTP_RNAIP	I:3953412-3953743	49.1657
Red1WFtoAA-FTP_RNAIP	I:3955885-3956941	38.723
Red1WFtoAA-FTP_RNAIP	I:3968321-3968770	35.4373
Red1WFtoAA-FTP_RNAIP	I:3971263-3971786	45.67
Red1WFtoAA-FTP_RNAIP	I:3982229-3982600	29.5491
Red1WFtoAA-FTP_RNAIP	I:4012923-4013555	33.8725
Red1WFtoAA-FTP_RNAIP	I:4050868-4050994	33.3638
Red1WFtoAA-FTP_RNAIP	I:4066786-4066940	22.648
Red1WFtoAA-FTP_RNAIP	I:4094818-4094999	37.9643
Red1WFtoAA-FTP_RNAIP	I:4103327-4103610	43.002
Red1WFtoAA-FTP_RNAIP	I:411025-411643	44.14
Red1WFtoAA-FTP_RNAIP	I:4209069-4209269	35.4007
Red1WFtoAA-FTP_RNAIP	I:429744-429974	52.92
Red1WFtoAA-FTP_RNAIP	I:4299152-4299576	49.4159
Red1WFtoAA-FTP_RNAIP	I:4305570-4305728	29.3732
Red1WFtoAA-FTP_RNAIP	I:4306039-4306187	29.7874
Red1WFtoAA-FTP_RNAIP	I:4320362-4320658	47.7193
Red1WFtoAA-FTP_RNAIP	I:4358087-4358206	23.694
Red1WFtoAA-FTP_RNAIP	I:4365413-4365788	34.8744
Red1WFtoAA-FTP_RNAIP	I:4382852-4383015	40.5133
Red1WFtoAA-FTP_RNAIP	I:4394148-4395266	23.38
Red1WFtoAA-FTP_RNAIP	I:4428752-4428952	55.8867
Red1WFtoAA-FTP_RNAIP	I:4429051-4429452	44.7922
Red1WFtoAA-FTP_RNAIP	I:4437099-4437247	47.2709
Red1WFtoAA-FTP_RNAIP	I:446280-446565	26.668
Red1WFtoAA-FTP_RNAIP	I:4474776-4474951	42.3821
Red1WFtoAA-FTP_RNAIP	I:4477123-4477267	50.06
Red1WFtoAA-FTP_RNAIP	I:4510133-4510369	38.9109
Red1WFtoAA-FTP_RNAIP	I:4551461-4551730	45.6975
Red1WFtoAA-FTP_RNAIP	I:4575833-4576368	28.2092
Red1WFtoAA-FTP_RNAIP	I:4577109-4577276	45.59
Red1WFtoAA-FTP_RNAIP	I:4581649-4582148	39.8716
Red1WFtoAA-FTP_RNAIP	I:4588343-4588679	22.56
Red1WFtoAA-FTP_RNAIP	I:4588729-4588868	42.4283
Red1WFtoAA-FTP_RNAIP	I:4596288-4596482	36.9305
Red1WFtoAA-FTP_RNAIP	I:4611643-4611898	36.115
Red1WFtoAA-FTP_RNAIP	I:4653709-4654501	33.0213
Red1WFtoAA-FTP_RNAIP	I:4689300-4689679	16.404
Red1WFtoAA-FTP_RNAIP	I:4693178-4693624	35.207
Red1WFtoAA-FTP_RNAIP	I:4734020-4734390	39.5587
Red1WFtoAA-FTP_RNAIP	I:4742113-4742684	30.5168
Red1WFtoAA-FTP_RNAIP	I:475014-475284	164.86
Red1WFtoAA-FTP_RNAIP	I:476317-476452	42.2557
Red1WFtoAA-FTP_RNAIP	I:4806681-4807322	41.3117
Red1WFtoAA-FTP_RNAIP	I:4817931-4818046	24.184
Red1WFtoAA-FTP_RNAIP	I:4820939-4821196	36.184
Red1WFtoAA-FTP_RNAIP	I:4828266-4828714	50.62
Red1WFtoAA-FTP_RNAIP	I:4832522-4832792	50.5625
Red1WFtoAA-FTP_RNAIP	I:4838693-4838898	45.745
Red1WFtoAA-FTP_RNAIP	I:4869949-4870167	38.2854
Red1WFtoAA-FTP_RNAIP	I:4873268-4873675	47.777
Red1WFtoAA-FTP_RNAIP	I:4889898-4890056	33.248
Red1WFtoAA-FTP_RNAIP	I:4906832-4907146	30.7567
Red1WFtoAA-FTP_RNAIP	I:4916706-4916855	41.3
Red1WFtoAA-FTP_RNAIP	I:4926039-4926699	27.676
Red1WFtoAA-FTP_RNAIP	I:4941726-4942216	32.6043
Red1WFtoAA-FTP_RNAIP	I:4950883-4951198	40.0108
Red1WFtoAA-FTP_RNAIP	I:4951566-4951736	40.32
Red1WFtoAA-FTP_RNAIP	I:500731-501236	34.2438
Red1WFtoAA-FTP_RNAIP	I:502432-502694	33.5038
Red1WFtoAA-FTP_RNAIP	I:504424-504820	36.4367
Red1WFtoAA-FTP_RNAIP	I:5073900-5074232	53.0686
Red1WFtoAA-FTP_RNAIP	I:509921-510247	40.5433
Red1WFtoAA-FTP_RNAIP	I:5161543-5161689	36.93
Red1WFtoAA-FTP_RNAIP	I:5181461-5181570	29.874
Red1WFtoAA-FTP_RNAIP	I:5219683-5220128	42.6521
Red1WFtoAA-FTP_RNAIP	I:5243037-5243787	44.9897
Red1WFtoAA-FTP_RNAIP	I:5300198-5300625	51.7183
Red1WFtoAA-FTP_RNAIP	I:5314349-5314563	41.0171
Red1WFtoAA-FTP_RNAIP	I:5343450-5343920	22.264
Red1WFtoAA-FTP_RNAIP	I:5366912-5367176	39.025
Red1WFtoAA-FTP_RNAIP	I:5398304-5398496	42.755
Red1WFtoAA-FTP_RNAIP	I:5398642-5398816	76.05
Red1WFtoAA-FTP_RNAIP	I:5402728-5403022	59.45
Red1WFtoAA-FTP_RNAIP	I:5411123-5411500	37.8175
Red1WFtoAA-FTP_RNAIP	I:5452234-5452337	23.93
Red1WFtoAA-FTP_RNAIP	I:5454202-5454511	25.945
Red1WFtoAA-FTP_RNAIP	I:5505126-5505358	53.23
Red1WFtoAA-FTP_RNAIP	I:581671-582273	27.4667
Red1WFtoAA-FTP_RNAIP	I:601845-602132	54.1617
Red1WFtoAA-FTP_RNAIP	I:608444-608801	35.46
Red1WFtoAA-FTP_RNAIP	I:622041-622264	27.9825
Red1WFtoAA-FTP_RNAIP	I:622334-622564	42.8544
Red1WFtoAA-FTP_RNAIP	I:643550-644199	38.0415
Red1WFtoAA-FTP_RNAIP	I:644120-644627	33.8575
Red1WFtoAA-FTP_RNAIP	I:682247-682650	38.4708
Red1WFtoAA-FTP_RNAIP	I:693329-693643	35.2125
Red1WFtoAA-FTP_RNAIP	I:696858-697160	28.866
Red1WFtoAA-FTP_RNAIP	I:710383-710522	46.5567
Red1WFtoAA-FTP_RNAIP	I:719351-719553	16.7667
Red1WFtoAA-FTP_RNAIP	I:732554-732744	35.7221
Red1WFtoAA-FTP_RNAIP	I:757329-757535	48.2033
Red1WFtoAA-FTP_RNAIP	I:790164-790362	64.495
Red1WFtoAA-FTP_RNAIP	I:794523-794803	43.9879
Red1WFtoAA-FTP_RNAIP	I:885239-885792	23.8267
Red1WFtoAA-FTP_RNAIP	I:901902-902132	32.705
Red1WFtoAA-FTP_RNAIP	I:902470-902849	40.4222
Red1WFtoAA-FTP_RNAIP	I:941990-942214	27.4554
Red1WFtoAA-FTP_RNAIP	I:965663-966098	37.5906
Red1WFtoAA-FTP_RNAIP	I:973557-974018	26.2264
Red1WFtoAA-FTP_RNAIP	I:976963-977177	26.1617
Red1WFtoAA-FTP_RNAIP	II:1006726-1007047	37.3025
Red1WFtoAA-FTP_RNAIP	II:1021666-1022213	27.19
Red1WFtoAA-FTP_RNAIP	II:10287-10501	39.3986
Red1WFtoAA-FTP_RNAIP	II:1032330-1032619	28.405
Red1WFtoAA-FTP_RNAIP	II:1035053-1035471	32.08
Red1WFtoAA-FTP_RNAIP	II:1057552-1057776	30.585
Red1WFtoAA-FTP_RNAIP	II:1063809-1064061	37.1207
Red1WFtoAA-FTP_RNAIP	II:1066464-1066915	45.132
Red1WFtoAA-FTP_RNAIP	II:1080685-1080840	48.0704
Red1WFtoAA-FTP_RNAIP	II:1101437-1101559	25.5475
Red1WFtoAA-FTP_RNAIP	II:1101733-1102149	54.2979
Red1WFtoAA-FTP_RNAIP	II:1122048-1122374	49.298
Red1WFtoAA-FTP_RNAIP	II:1130306-1130568	24.5267
Red1WFtoAA-FTP_RNAIP	II:113594-113830	37.44
Red1WFtoAA-FTP_RNAIP	II:1164991-1165287	33.6829
Red1WFtoAA-FTP_RNAIP	II:1170488-1170878	54.6233
Red1WFtoAA-FTP_RNAIP	II:1171377-1171674	35.3018
Red1WFtoAA-FTP_RNAIP	II:1190935-1191206	38.1941
Red1WFtoAA-FTP_RNAIP	II:1216123-1216652	31.695
Red1WFtoAA-FTP_RNAIP	II:1239417-1239685	35.45
Red1WFtoAA-FTP_RNAIP	II:1281513-1281735	37.8567
Red1WFtoAA-FTP_RNAIP	II:1369093-1369289	35.7343
Red1WFtoAA-FTP_RNAIP	II:1375883-1376012	34.8883
Red1WFtoAA-FTP_RNAIP	II:1377952-1378223	28.22
Red1WFtoAA-FTP_RNAIP	II:1446140-1446268	26.655
Red1WFtoAA-FTP_RNAIP	II:1467918-1468394	38.3641
Red1WFtoAA-FTP_RNAIP	II:153599-153878	32.735
Red1WFtoAA-FTP_RNAIP	II:1536234-1536697	52.56
Red1WFtoAA-FTP_RNAIP	II:1542029-1542143	53.37
Red1WFtoAA-FTP_RNAIP	II:1558834-1559120	26.0483
Red1WFtoAA-FTP_RNAIP	II:1562062-1562187	30.03
Red1WFtoAA-FTP_RNAIP	II:1576116-1576328	23.6257
Red1WFtoAA-FTP_RNAIP	II:165530-165987	49.2536
Red1WFtoAA-FTP_RNAIP	II:1666432-1666595	38.6869
Red1WFtoAA-FTP_RNAIP	II:1670496-1670612	8.04
Red1WFtoAA-FTP_RNAIP	II:1694716-1694939	44.3075
Red1WFtoAA-FTP_RNAIP	II:1712354-1712490	31.1
Red1WFtoAA-FTP_RNAIP	II:1738199-1738416	28.1886
Red1WFtoAA-FTP_RNAIP	II:1791646-1792086	24.4866
Red1WFtoAA-FTP_RNAIP	II:1793011-1793714	30.7647
Red1WFtoAA-FTP_RNAIP	II:1835516-1835692	36.05
Red1WFtoAA-FTP_RNAIP	II:1835657-1836100	38
Red1WFtoAA-FTP_RNAIP	II:1865446-1865725	26.53
Red1WFtoAA-FTP_RNAIP	II:1891665-1892097	34.845
Red1WFtoAA-FTP_RNAIP	II:1931391-1931713	23.065
Red1WFtoAA-FTP_RNAIP	II:193864-193969	56.7829
Red1WFtoAA-FTP_RNAIP	II:1946538-1946835	33.14
Red1WFtoAA-FTP_RNAIP	II:1956758-1957445	38.8483
Red1WFtoAA-FTP_RNAIP	II:2007497-2007879	31.86
Red1WFtoAA-FTP_RNAIP	II:2044125-2044483	31.5309
Red1WFtoAA-FTP_RNAIP	II:2044875-2045329	26.0822
Red1WFtoAA-FTP_RNAIP	II:2050737-2050976	21.51
Red1WFtoAA-FTP_RNAIP	II:2080509-2081077	39.8675
Red1WFtoAA-FTP_RNAIP	II:2083549-2083864	26.3283
Red1WFtoAA-FTP_RNAIP	II:2119624-2119946	36.5836
Red1WFtoAA-FTP_RNAIP	II:2142780-2142963	38.361
Red1WFtoAA-FTP_RNAIP	II:2145591-2145818	42.4592
Red1WFtoAA-FTP_RNAIP	II:2148387-2148918	30.1824
Red1WFtoAA-FTP_RNAIP	II:2152062-2152346	27.2935
Red1WFtoAA-FTP_RNAIP	II:2157232-2157368	41.56
Red1WFtoAA-FTP_RNAIP	II:2162735-2163034	46.545
Red1WFtoAA-FTP_RNAIP	II:2186905-2187359	30.79
Red1WFtoAA-FTP_RNAIP	II:2209752-2209904	31.91
Red1WFtoAA-FTP_RNAIP	II:2229287-2229659	36.415
Red1WFtoAA-FTP_RNAIP	II:2229440-2230071	36.415
Red1WFtoAA-FTP_RNAIP	II:2236005-2236505	42.2715
Red1WFtoAA-FTP_RNAIP	II:2238097-2238613	37.4167
Red1WFtoAA-FTP_RNAIP	II:2282336-2282437	34.68
Red1WFtoAA-FTP_RNAIP	II:2306504-2306723	36.574
Red1WFtoAA-FTP_RNAIP	II:2324570-2324862	28.5442
Red1WFtoAA-FTP_RNAIP	II:2335175-2335368	54
Red1WFtoAA-FTP_RNAIP	II:2349096-2349218	27.9288
Red1WFtoAA-FTP_RNAIP	II:2363816-2364371	36.5588
Red1WFtoAA-FTP_RNAIP	II:2371734-2371883	56.93
Red1WFtoAA-FTP_RNAIP	II:2373389-2373753	44.5867
Red1WFtoAA-FTP_RNAIP	II:2380061-2380315	18.71
Red1WFtoAA-FTP_RNAIP	II:2411202-2411453	40.1243
Red1WFtoAA-FTP_RNAIP	II:2418676-2419110	34.1887
Red1WFtoAA-FTP_RNAIP	II:2425530-2426145	30.22
Red1WFtoAA-FTP_RNAIP	II:2431965-2432223	33.4433
Red1WFtoAA-FTP_RNAIP	II:243768-244115	29.15
Red1WFtoAA-FTP_RNAIP	II:2479863-2480283	34.0014
Red1WFtoAA-FTP_RNAIP	II:2491276-2491675	38.7317
Red1WFtoAA-FTP_RNAIP	II:2503601-2503704	26.4951
Red1WFtoAA-FTP_RNAIP	II:2512129-2512480	55.37
Red1WFtoAA-FTP_RNAIP	II:2545156-2545370	43.97
Red1WFtoAA-FTP_RNAIP	II:2563378-2564644	31.3769
Red1WFtoAA-FTP_RNAIP	II:2593898-2594169	47.93
Red1WFtoAA-FTP_RNAIP	II:2608660-2608809	20.554
Red1WFtoAA-FTP_RNAIP	II:2636856-2637976	40.3694
Red1WFtoAA-FTP_RNAIP	II:2640935-2641701	39.5728
Red1WFtoAA-FTP_RNAIP	II:2690929-2691196	28.5299
Red1WFtoAA-FTP_RNAIP	II:2707283-2707781	44.0037
Red1WFtoAA-FTP_RNAIP	II:2725866-2726341	46.8093
Red1WFtoAA-FTP_RNAIP	II:2732620-2732845	46.338
Red1WFtoAA-FTP_RNAIP	II:2743335-2743634	32.4525
Red1WFtoAA-FTP_RNAIP	II:2755085-2755338	45.6352
Red1WFtoAA-FTP_RNAIP	II:2768592-2768845	26.6017
Red1WFtoAA-FTP_RNAIP	II:2781194-2781357	20.515
Red1WFtoAA-FTP_RNAIP	II:279150-279543	45.4067
Red1WFtoAA-FTP_RNAIP	II:2861661-2861771	35
Red1WFtoAA-FTP_RNAIP	II:2914421-2914624	54.658
Red1WFtoAA-FTP_RNAIP	II:2941408-2941738	42.608
Red1WFtoAA-FTP_RNAIP	II:2958683-2958950	32.94
Red1WFtoAA-FTP_RNAIP	II:2962410-2962618	26.7321
Red1WFtoAA-FTP_RNAIP	II:2966664-2966932	20.6867
Red1WFtoAA-FTP_RNAIP	II:2988327-2988500	23.155
Red1WFtoAA-FTP_RNAIP	II:2995024-2996203	49.952
Red1WFtoAA-FTP_RNAIP	II:3015122-3015291	59.9025
Red1WFtoAA-FTP_RNAIP	II:3037568-3037733	49.6395
Red1WFtoAA-FTP_RNAIP	II:3060079-3060419	34.689
Red1WFtoAA-FTP_RNAIP	II:3065199-3065374	23.2708
Red1WFtoAA-FTP_RNAIP	II:3069770-3070098	47.5717
Red1WFtoAA-FTP_RNAIP	II:3072337-3072467	28.6705
Red1WFtoAA-FTP_RNAIP	II:3094583-3094718	45.4367
Red1WFtoAA-FTP_RNAIP	II:3137145-3137388	25.63
Red1WFtoAA-FTP_RNAIP	II:3176325-3176471	45.822
Red1WFtoAA-FTP_RNAIP	II:3196186-3196295	35.42
Red1WFtoAA-FTP_RNAIP	II:3213766-3213990	44.365
Red1WFtoAA-FTP_RNAIP	II:3234621-3235708	31.2169
Red1WFtoAA-FTP_RNAIP	II:3250168-3250492	45.259
Red1WFtoAA-FTP_RNAIP	II:3275426-3275639	26.4691
Red1WFtoAA-FTP_RNAIP	II:3293536-3294168	24.9194
Red1WFtoAA-FTP_RNAIP	II:3295188-3295467	32.1827
Red1WFtoAA-FTP_RNAIP	II:3301329-3301429	33.2496
Red1WFtoAA-FTP_RNAIP	II:3308439-3308815	71.65
Red1WFtoAA-FTP_RNAIP	II:3313513-3314193	43.3771
Red1WFtoAA-FTP_RNAIP	II:3323059-3323347	39.3449
Red1WFtoAA-FTP_RNAIP	II:3365895-3365997	26.39
Red1WFtoAA-FTP_RNAIP	II:3377570-3378207	45.6183
Red1WFtoAA-FTP_RNAIP	II:3390620-3390850	42.235
Red1WFtoAA-FTP_RNAIP	II:3393425-3393848	36.1081
Red1WFtoAA-FTP_RNAIP	II:3400261-3400487	41.356
Red1WFtoAA-FTP_RNAIP	II:3412991-3414038	39.2767
Red1WFtoAA-FTP_RNAIP	II:3441530-3441658	26.924
Red1WFtoAA-FTP_RNAIP	II:3517106-3517230	52.1125
Red1WFtoAA-FTP_RNAIP	II:3556728-3556875	43.93
Red1WFtoAA-FTP_RNAIP	II:3584589-3585003	44.19
Red1WFtoAA-FTP_RNAIP	II:3588689-3588811	35.23
Red1WFtoAA-FTP_RNAIP	II:3611871-3612107	37.185
Red1WFtoAA-FTP_RNAIP	II:3615084-3615476	44.5267
Red1WFtoAA-FTP_RNAIP	II:3622564-3622735	35.4192
Red1WFtoAA-FTP_RNAIP	II:3637848-3638049	42.1859
Red1WFtoAA-FTP_RNAIP	II:3642410-3643009	28.1278
Red1WFtoAA-FTP_RNAIP	II:364926-365190	29.5317
Red1WFtoAA-FTP_RNAIP	II:3651544-3652000	35.0883
Red1WFtoAA-FTP_RNAIP	II:3662772-3663263	43.3702
Red1WFtoAA-FTP_RNAIP	II:3665234-3665346	37.7753
Red1WFtoAA-FTP_RNAIP	II:3667864-3668236	34.746
Red1WFtoAA-FTP_RNAIP	II:3670283-3670896	35.164
Red1WFtoAA-FTP_RNAIP	II:3676844-3677343	16.475
Red1WFtoAA-FTP_RNAIP	II:3679687-3679806	45.2
Red1WFtoAA-FTP_RNAIP	II:3688107-3688369	31.7678
Red1WFtoAA-FTP_RNAIP	II:3692014-3692367	50.3833
Red1WFtoAA-FTP_RNAIP	II:3708859-3708979	31.615
Red1WFtoAA-FTP_RNAIP	II:3729460-3729648	31.06
Red1WFtoAA-FTP_RNAIP	II:3733943-3734276	52.2412
Red1WFtoAA-FTP_RNAIP	II:3734047-3734206	53.4131
Red1WFtoAA-FTP_RNAIP	II:3741573-3742210	42.405
Red1WFtoAA-FTP_RNAIP	II:3751814-3752108	78.79
Red1WFtoAA-FTP_RNAIP	II:3755468-3755925	23.9075
Red1WFtoAA-FTP_RNAIP	II:3761717-3761822	38.4144
Red1WFtoAA-FTP_RNAIP	II:3764497-3764699	46.86
Red1WFtoAA-FTP_RNAIP	II:377275-377505	32.005
Red1WFtoAA-FTP_RNAIP	II:3801290-3801609	33.7575
Red1WFtoAA-FTP_RNAIP	II:3869848-3870124	29.08
Red1WFtoAA-FTP_RNAIP	II:3887086-3887336	41.894
Red1WFtoAA-FTP_RNAIP	II:3888825-3888932	22.085
Red1WFtoAA-FTP_RNAIP	II:388969-390033	30.6407
Red1WFtoAA-FTP_RNAIP	II:3944157-3945485	44.177
Red1WFtoAA-FTP_RNAIP	II:3956272-3956757	40.46
Red1WFtoAA-FTP_RNAIP	II:3962699-3963253	40.8811
Red1WFtoAA-FTP_RNAIP	II:3975193-3975773	49.5233
Red1WFtoAA-FTP_RNAIP	II:4001479-4001898	31.9385
Red1WFtoAA-FTP_RNAIP	II:4002396-4002627	33.6329
Red1WFtoAA-FTP_RNAIP	II:4009577-4009852	42.1633
Red1WFtoAA-FTP_RNAIP	II:4019720-4020088	26.34
Red1WFtoAA-FTP_RNAIP	II:4021855-4022326	36.0102
Red1WFtoAA-FTP_RNAIP	II:4023691-4024223	31.6789
Red1WFtoAA-FTP_RNAIP	II:4099733-4100295	31.6122
Red1WFtoAA-FTP_RNAIP	II:412937-413258	20.9475
Red1WFtoAA-FTP_RNAIP	II:4147022-4147257	54.69
Red1WFtoAA-FTP_RNAIP	II:4175298-4175601	25.5177
Red1WFtoAA-FTP_RNAIP	II:4222382-4222516	23.9875
Red1WFtoAA-FTP_RNAIP	II:4268239-4268366	28.5467
Red1WFtoAA-FTP_RNAIP	II:4279764-4280088	35.8708
Red1WFtoAA-FTP_RNAIP	II:4283406-4283705	33.83
Red1WFtoAA-FTP_RNAIP	II:4285643-4285790	29.71
Red1WFtoAA-FTP_RNAIP	II:4314083-4314293	53.4683
Red1WFtoAA-FTP_RNAIP	II:4333565-4334019	36.5886
Red1WFtoAA-FTP_RNAIP	II:4336546-4336775	27.615
Red1WFtoAA-FTP_RNAIP	II:4351332-4351686	40.5153
Red1WFtoAA-FTP_RNAIP	II:4357346-4357562	47.0362
Red1WFtoAA-FTP_RNAIP	II:4367883-4368099	37.5647
Red1WFtoAA-FTP_RNAIP	II:4372725-4372898	34.22
Red1WFtoAA-FTP_RNAIP	II:4403031-4403182	41.974
Red1WFtoAA-FTP_RNAIP	II:4403683-4404075	40.7704
Red1WFtoAA-FTP_RNAIP	II:4428560-4428761	17.94
Red1WFtoAA-FTP_RNAIP	II:4502464-4502710	39.4443
Red1WFtoAA-FTP_RNAIP	II:451122-451598	40.2529
Red1WFtoAA-FTP_RNAIP	II:474664-474976	38.4127
Red1WFtoAA-FTP_RNAIP	II:504122-504509	43.2911
Red1WFtoAA-FTP_RNAIP	II:513296-514107	39.1171
Red1WFtoAA-FTP_RNAIP	II:517901-518018	30.5712
Red1WFtoAA-FTP_RNAIP	II:535459-535631	42.1209
Red1WFtoAA-FTP_RNAIP	II:600827-601115	41.8245
Red1WFtoAA-FTP_RNAIP	II:604533-605261	40.2378
Red1WFtoAA-FTP_RNAIP	II:643777-643935	30.7208
Red1WFtoAA-FTP_RNAIP	II:647027-647392	34.6133
Red1WFtoAA-FTP_RNAIP	II:722532-722924	47.5683
Red1WFtoAA-FTP_RNAIP	II:754474-754740	64.925
Red1WFtoAA-FTP_RNAIP	II:769383-769589	43.0395
Red1WFtoAA-FTP_RNAIP	II:851534-851713	31.28
Red1WFtoAA-FTP_RNAIP	II:884541-884804	32.3375
Red1WFtoAA-FTP_RNAIP	II:888793-889034	46.5053
Red1WFtoAA-FTP_RNAIP	II:921876-922204	18.02
Red1WFtoAA-FTP_RNAIP	II:972928-973038	34.0373
Red1WFtoAA-FTP_RNAIP	II:977099-977248	26.4
Red1WFtoAA-FTP_RNAIP	III:1040956-1041184	27.1852
Red1WFtoAA-FTP_RNAIP	III:1059517-1059642	25.1853
Red1WFtoAA-FTP_RNAIP	III:108917-109526	34.5767
Red1WFtoAA-FTP_RNAIP	III:1144924-1145711	22.8833
Red1WFtoAA-FTP_RNAIP	III:1151711-1151896	31.38
Red1WFtoAA-FTP_RNAIP	III:1193283-1193557	46.075
Red1WFtoAA-FTP_RNAIP	III:1195723-1196086	29.5666
Red1WFtoAA-FTP_RNAIP	III:1200122-1200369	31.2969
Red1WFtoAA-FTP_RNAIP	III:1213542-1213844	49.6732
Red1WFtoAA-FTP_RNAIP	III:1255258-1255389	27.2133
Red1WFtoAA-FTP_RNAIP	III:1291933-1292121	25.1986
Red1WFtoAA-FTP_RNAIP	III:1302804-1303078	31.0775
Red1WFtoAA-FTP_RNAIP	III:1311219-1311484	36.1525
Red1WFtoAA-FTP_RNAIP	III:1360397-1360673	43.7651
Red1WFtoAA-FTP_RNAIP	III:1426436-1426932	32.8209
Red1WFtoAA-FTP_RNAIP	III:1442778-1442927	116.43
Red1WFtoAA-FTP_RNAIP	III:148178-148770	65.56
Red1WFtoAA-FTP_RNAIP	III:1482169-1482725	26.9
Red1WFtoAA-FTP_RNAIP	III:153031-153364	36.7447
Red1WFtoAA-FTP_RNAIP	III:1549413-1549811	37.055
Red1WFtoAA-FTP_RNAIP	III:155654-155909	21.72
Red1WFtoAA-FTP_RNAIP	III:1615074-1615236	43.5952
Red1WFtoAA-FTP_RNAIP	III:1640480-1640752	39.3617
Red1WFtoAA-FTP_RNAIP	III:1716123-1716427	35.06
Red1WFtoAA-FTP_RNAIP	III:1730987-1731176	27.1958
Red1WFtoAA-FTP_RNAIP	III:1758523-1759046	51.9682
Red1WFtoAA-FTP_RNAIP	III:1777734-1777840	60.55
Red1WFtoAA-FTP_RNAIP	III:1783488-1783636	58.7145
Red1WFtoAA-FTP_RNAIP	III:1788330-1788679	30.4558
Red1WFtoAA-FTP_RNAIP	III:1800009-1800484	29.65
Red1WFtoAA-FTP_RNAIP	III:1816210-1816396	44.8467
Red1WFtoAA-FTP_RNAIP	III:1890833-1891290	28.2843
Red1WFtoAA-FTP_RNAIP	III:1897580-1897884	30.428
Red1WFtoAA-FTP_RNAIP	III:1922743-1922922	57.305
Red1WFtoAA-FTP_RNAIP	III:2102863-2103131	33.631
Red1WFtoAA-FTP_RNAIP	III:2134182-2134296	55.77
Red1WFtoAA-FTP_RNAIP	III:2136925-2137246	40.23
Red1WFtoAA-FTP_RNAIP	III:214455-215283	21.5982
Red1WFtoAA-FTP_RNAIP	III:2182967-2183414	31.0575
Red1WFtoAA-FTP_RNAIP	III:2192256-2192448	29.749
Red1WFtoAA-FTP_RNAIP	III:2239920-2240068	23.655
Red1WFtoAA-FTP_RNAIP	III:2259514-2259785	47.9874
Red1WFtoAA-FTP_RNAIP	III:2269995-2270123	27.94
Red1WFtoAA-FTP_RNAIP	III:2271814-2271970	34.7833
Red1WFtoAA-FTP_RNAIP	III:2296295-2296681	35.57
Red1WFtoAA-FTP_RNAIP	III:2305732-2305967	29.5343
Red1WFtoAA-FTP_RNAIP	III:2342548-2342686	31.18
Red1WFtoAA-FTP_RNAIP	III:2352692-2353338	41.9709
Red1WFtoAA-FTP_RNAIP	III:2369649-2369757	40.305
Red1WFtoAA-FTP_RNAIP	III:2387746-2387968	33.9167
Red1WFtoAA-FTP_RNAIP	III:2434235-2434548	42.52
Red1WFtoAA-FTP_RNAIP	III:261992-262519	37.87
Red1WFtoAA-FTP_RNAIP	III:270045-270783	28.6913
Red1WFtoAA-FTP_RNAIP	III:274989-275277	25.2069
Red1WFtoAA-FTP_RNAIP	III:289638-289875	34.2743
Red1WFtoAA-FTP_RNAIP	III:29566-29879	42.52
Red1WFtoAA-FTP_RNAIP	III:296842-296977	27.1455
Red1WFtoAA-FTP_RNAIP	III:305617-305753	19.916
Red1WFtoAA-FTP_RNAIP	III:330434-330683	31.77
Red1WFtoAA-FTP_RNAIP	III:380815-381084	21.251
Red1WFtoAA-FTP_RNAIP	III:389534-390484	36.3265
Red1WFtoAA-FTP_RNAIP	III:400262-400565	20.97
Red1WFtoAA-FTP_RNAIP	III:451888-452702	37.6283
Red1WFtoAA-FTP_RNAIP	III:472439-472556	81.2854
Red1WFtoAA-FTP_RNAIP	III:483095-483207	42.8638
Red1WFtoAA-FTP_RNAIP	III:549538-549664	26.8656
Red1WFtoAA-FTP_RNAIP	III:594637-594785	20.016
Red1WFtoAA-FTP_RNAIP	III:605686-606102	46.9089
Red1WFtoAA-FTP_RNAIP	III:62383-62523	39.08
Red1WFtoAA-FTP_RNAIP	III:661465-661934	50.32
Red1WFtoAA-FTP_RNAIP	III:685321-685723	44.6945
Red1WFtoAA-FTP_RNAIP	III:691826-691999	25.7275
Red1WFtoAA-FTP_RNAIP	III:748750-749055	24.76
Red1WFtoAA-FTP_RNAIP	III:79903-80341	38.9558
Red1WFtoAA-FTP_RNAIP	III:82197-82663	17.99
Red1WFtoAA-FTP_RNAIP	III:893822-893961	29.8767
Red1WFtoAA-FTP_RNAIP	III:899262-899611	32.675
Red1WFtoAA-FTP_RNAIP	III:900064-900331	41.5891
Red1WFtoAA-FTP_RNAIP	III:905295-905426	27.735
Red1WFtoAA-FTP_RNAIP	III:953910-954068	38.01

## Sheet: Suppl. Figure 8e,g
Condition	Gene	mean polyA tail length
Red1DEL-FTP_RNAIP	SPAC13A11.03	32.7111		NAs indicating low quality ONT signals were omitted
Red1DEL-FTP_RNAIP	SPAC17A5.18c	39.2683
Red1DEL-FTP_RNAIP	SPAC23C4.07	42.9288
Red1DEL-FTP_RNAIP	SPAC27D7.13c	75.552
Red1DEL-FTP_RNAIP	SPAC32A11.01	73.19
Red1DEL-FTP_RNAIP	SPAC458.04c	41.02
Red1DEL-FTP_RNAIP	SPAC57A10.04	40.25
Red1DEL-FTP_RNAIP	SPAP27G11.08c	9.22
Red1DEL-FTP_RNAIP	SPBC1347.12	23.71
Red1DEL-FTP_RNAIP	SPBC216.02	37.3014
Red1DEL-FTP_RNAIP	SPBC29A10.02	48.61
Red1DEL-FTP_RNAIP	SPBC2D10.06	9.28
Red1DEL-FTP_RNAIP	SPBC2G2.09c	41.79
Red1DEL-FTP_RNAIP	SPBC32H8.11	46.25
Red1DEL-FTP_RNAIP	SPBC577.05c	92.724
Red1DEL-FTP_RNAIP	SPBC646.17c	73.51
Red1DEL-FTP_RNAIP	SPBP8B7.04	52.0838
Red1DEL-FTP_RNAIP	SPCC11E10.03	42.27
Red1DEL-FTP_RNAIP	SPCC70.09c	11.84
Red1-FTP_RNAIP	SPAC13A11.03	64.4801
Red1-FTP_RNAIP	SPAC1556.06	78.5079
Red1-FTP_RNAIP	SPAC17A5.18c	86.4586
Red1-FTP_RNAIP	SPAC23C4.07	60.281
Red1-FTP_RNAIP	SPAC25G10.04c	28.3643
Red1-FTP_RNAIP	SPAC27D7.13c	43.5727
Red1-FTP_RNAIP	SPAC32A11.01	41.232
Red1-FTP_RNAIP	SPAC458.04c	67.7327
Red1-FTP_RNAIP	SPAC57A10.04	60.5359
Red1-FTP_RNAIP	SPAC6C3.05	20.55
Red1-FTP_RNAIP	SPAP27G11.08c	37.3038
Red1-FTP_RNAIP	SPBC1347.12	66.114
Red1-FTP_RNAIP	SPBC216.02	76.745
Red1-FTP_RNAIP	SPBC29A10.02	38.235
Red1-FTP_RNAIP	SPBC29A10.14	62.8573
Red1-FTP_RNAIP	SPBC2D10.06	52.6662
Red1-FTP_RNAIP	SPBC2G2.09c	56.29
Red1-FTP_RNAIP	SPBC32H8.11	54.03
Red1-FTP_RNAIP	SPBC577.05c	67.1282
Red1-FTP_RNAIP	SPBC582.06c	95.21
Red1-FTP_RNAIP	SPBC646.17c	62.5475
Red1-FTP_RNAIP	SPBP8B7.04	56.7596
Red1-FTP_RNAIP	SPCC11E10.03	55.4825
Red1-FTP_RNAIP	SPCC1393.07c	34.22
Red1-FTP_RNAIP	SPCC4E9.01c	55.5456
Red1-FTP_RNAIP	SPCC70.09c	53.6483
Red1WFtoAA-FTP_RNAIP	SPAC13A11.03	23.0511
Red1WFtoAA-FTP_RNAIP	SPAC1556.06	26.717
Red1WFtoAA-FTP_RNAIP	SPAC17A5.18c	20.71
Red1WFtoAA-FTP_RNAIP	SPAC23C4.07	41.6373
Red1WFtoAA-FTP_RNAIP	SPAC25G10.04c	26.6114
Red1WFtoAA-FTP_RNAIP	SPAC27D7.13c	46.0633
Red1WFtoAA-FTP_RNAIP	SPAC32A11.01	40.7567
Red1WFtoAA-FTP_RNAIP	SPAC458.04c	33.36
Red1WFtoAA-FTP_RNAIP	SPAC57A10.04	96.745
Red1WFtoAA-FTP_RNAIP	SPAC6C3.05	15.1
Red1WFtoAA-FTP_RNAIP	SPAP27G11.08c	33.6271
Red1WFtoAA-FTP_RNAIP	SPBC1347.12	78.25
Red1WFtoAA-FTP_RNAIP	SPBC216.02	24.0387
Red1WFtoAA-FTP_RNAIP	SPBC29A10.02	24.7
Red1WFtoAA-FTP_RNAIP	SPBC29A10.14	41.07
Red1WFtoAA-FTP_RNAIP	SPBC2D10.06	22.23
Red1WFtoAA-FTP_RNAIP	SPBC32H8.11	24.8725
Red1WFtoAA-FTP_RNAIP	SPBC577.05c	39.832
Red1WFtoAA-FTP_RNAIP	SPBC582.06c	59.8867
Red1WFtoAA-FTP_RNAIP	SPBC646.17c	31.62
Red1WFtoAA-FTP_RNAIP	SPBP8B7.04	47.5777
Red1WFtoAA-FTP_RNAIP	SPCC11E10.03	23.935
Red1WFtoAA-FTP_RNAIP	SPCC4E9.01c	24.19
Red1WFtoAA-FTP_RNAIP	SPCC70.09c	34.5409

## Sheet: Suppl. Figure 8f,h
Condition	Region	mean polyA tail length
Red1DEL-FTP_RNAIP	I:1041746-1042069	35.43		NAs indicating low quality ONT signals were omitted
Red1DEL-FTP_RNAIP	I:119998-120413	40.635
Red1DEL-FTP_RNAIP	I:1241619-1241970	43.6722
Red1DEL-FTP_RNAIP	I:1269998-1270312	46.215
Red1DEL-FTP_RNAIP	I:1949211-1949618	32.86
Red1DEL-FTP_RNAIP	I:2026789-2027115	25.3567
Red1DEL-FTP_RNAIP	I:2078608-2079082	43.42
Red1DEL-FTP_RNAIP	I:2155336-2156878	44.56
Red1DEL-FTP_RNAIP	I:2273677-2275291	36.38
Red1DEL-FTP_RNAIP	I:3090307-3090898	37.74
Red1DEL-FTP_RNAIP	I:3504353-3505677	11.43
Red1DEL-FTP_RNAIP	I:3854403-3855079	19.16
Red1DEL-FTP_RNAIP	I:409603-410067	29.08
Red1DEL-FTP_RNAIP	I:4767897-4769810	18.91
Red1DEL-FTP_RNAIP	I:4878159-4878587	28.8
Red1DEL-FTP_RNAIP	I:4930964-4931631	42.4264
Red1DEL-FTP_RNAIP	I:4932660-4933790	59.435
Red1DEL-FTP_RNAIP	I:4978322-4979199	17.31
Red1DEL-FTP_RNAIP	I:4989404-4989758	31.7367
Red1DEL-FTP_RNAIP	I:5026212-5027550	28.7
Red1DEL-FTP_RNAIP	I:639399-639709	52.6125
Red1DEL-FTP_RNAIP	II:1073787-1074352	36.23
Red1DEL-FTP_RNAIP	II:1080897-1081262	51.38
Red1DEL-FTP_RNAIP	II:194167-195977	36.31
Red1DEL-FTP_RNAIP	II:2021293-2021970	48.9069
Red1DEL-FTP_RNAIP	II:2161512-2162256	67.29
Red1DEL-FTP_RNAIP	II:2232785-2233898	44.04
Red1DEL-FTP_RNAIP	II:2379600-2380126	35.11
Red1DEL-FTP_RNAIP	II:3090824-3091747	40.98
Red1DEL-FTP_RNAIP	II:312774-313106	40.72
Red1DEL-FTP_RNAIP	II:320614-321445	61.54
Red1DEL-FTP_RNAIP	II:3457060-3458164	20.78
Red1DEL-FTP_RNAIP	II:357921-358422	45.2644
Red1DEL-FTP_RNAIP	II:991506-992071	40.3267
Red1DEL-FTP_RNAIP	III:117400-118437	61.16
Red1DEL-FTP_RNAIP	III:2095713-2096021	19.7094
Red1DEL-FTP_RNAIP	III:2222198-2222662	8.88
Red1DEL-FTP_RNAIP	III:2315299-2316173	52.05
Red1DEL-FTP_RNAIP	III:2363180-2363646	54.38
Red1DEL-FTP_RNAIP	III:2390044-2391932	32.92
Red1DEL-FTP_RNAIP	III:526570-526950	58.88
Red1-FTP_RNAIP	I:1041746-1042069	25.5175
Red1-FTP_RNAIP	I:119998-120413	60.35
Red1-FTP_RNAIP	I:1241619-1241970	42.34
Red1-FTP_RNAIP	I:1269998-1270312	68.04
Red1-FTP_RNAIP	I:1473676-1474755	60.61
Red1-FTP_RNAIP	I:1615359-1615694	35.77
Red1-FTP_RNAIP	I:1949211-1949618	39.2367
Red1-FTP_RNAIP	I:196311-198998	104.607
Red1-FTP_RNAIP	I:2026789-2027115	69.8521
Red1-FTP_RNAIP	I:2078608-2079082	96.55
Red1-FTP_RNAIP	I:2155336-2156878	67.1275
Red1-FTP_RNAIP	I:2255760-2256479	14.56
Red1-FTP_RNAIP	I:2273677-2275291	81.24
Red1-FTP_RNAIP	I:2327863-2328646	26.59
Red1-FTP_RNAIP	I:2425700-2426168	77.1933
Red1-FTP_RNAIP	I:2862436-2863820	27.15
Red1-FTP_RNAIP	I:3090307-3090898	46.2675
Red1-FTP_RNAIP	I:3118706-3119254	70.26
Red1-FTP_RNAIP	I:3504353-3505677	33.94
Red1-FTP_RNAIP	I:409603-410067	76.669
Red1-FTP_RNAIP	I:4169221-4170747	46.925
Red1-FTP_RNAIP	I:4198225-4198760	28.585
Red1-FTP_RNAIP	I:4409756-4410431	52.31
Red1-FTP_RNAIP	I:4767897-4769810	36.2
Red1-FTP_RNAIP	I:4780186-4781204	26.4333
Red1-FTP_RNAIP	I:4810637-4811445	59.11
Red1-FTP_RNAIP	I:4878159-4878587	30.2425
Red1-FTP_RNAIP	I:4916931-4917753	37.385
Red1-FTP_RNAIP	I:4930964-4931631	50.902
Red1-FTP_RNAIP	I:4932660-4933790	36.86
Red1-FTP_RNAIP	I:4978322-4979199	17.9467
Red1-FTP_RNAIP	I:4989404-4989758	61.3178
Red1-FTP_RNAIP	I:5023200-5024032	26.81
Red1-FTP_RNAIP	I:5026212-5027550	15.37
Red1-FTP_RNAIP	I:5411770-5412271	100.746
Red1-FTP_RNAIP	I:590658-591385	105.172
Red1-FTP_RNAIP	I:639399-639709	36.9483
Red1-FTP_RNAIP	I:946493-947126	45.77
Red1-FTP_RNAIP	II:1073787-1074352	73.0375
Red1-FTP_RNAIP	II:1080897-1081262	74.326
Red1-FTP_RNAIP	II:1532995-1533960	34.125
Red1-FTP_RNAIP	II:1949492-1950258	16.47
Red1-FTP_RNAIP	II:1955621-1956693	23.82
Red1-FTP_RNAIP	II:2021293-2021970	87.9092
Red1-FTP_RNAIP	II:2161512-2162256	54.84
Red1-FTP_RNAIP	II:2211786-2213621	41.805
Red1-FTP_RNAIP	II:2232785-2233898	70.4
Red1-FTP_RNAIP	II:2379600-2380126	23.23
Red1-FTP_RNAIP	II:2684971-2686354	17.87
Red1-FTP_RNAIP	II:3090824-3091747	44.0733
Red1-FTP_RNAIP	II:312774-313106	70.5983
Red1-FTP_RNAIP	II:320614-321445	75.2814
Red1-FTP_RNAIP	II:3397083-3398036	33.57
Red1-FTP_RNAIP	II:3457060-3458164	96.165
Red1-FTP_RNAIP	II:357921-358422	77.0133
Red1-FTP_RNAIP	II:359894-360374	15.76
Red1-FTP_RNAIP	II:3934450-3934829	52.6821
Red1-FTP_RNAIP	II:747630-748049	68.61
Red1-FTP_RNAIP	II:793033-793538	19.94
Red1-FTP_RNAIP	II:991506-992071	60.1786
Red1-FTP_RNAIP	III:117400-118437	27.93
Red1-FTP_RNAIP	III:1257161-1257803	18.28
Red1-FTP_RNAIP	III:1617644-1618262	12.8
Red1-FTP_RNAIP	III:2095713-2096021	27.7952
Red1-FTP_RNAIP	III:2220706-2221256	46.05
Red1-FTP_RNAIP	III:2247100-2248288	38.97
Red1-FTP_RNAIP	III:2315299-2316173	135.045
Red1-FTP_RNAIP	III:2363180-2363646	87.265
Red1-FTP_RNAIP	III:2373068-2373869	52.54
Red1-FTP_RNAIP	III:2390044-2391932	50.54
Red1-FTP_RNAIP	III:2426495-2427895	41.9975
Red1-FTP_RNAIP	III:526570-526950	37.24
Red1WFtoAA-FTP_RNAIP	I:1041746-1042069	29.1767
Red1WFtoAA-FTP_RNAIP	I:119998-120413	20.4267
Red1WFtoAA-FTP_RNAIP	I:1241619-1241970	41.096
Red1WFtoAA-FTP_RNAIP	I:1269998-1270312	32
Red1WFtoAA-FTP_RNAIP	I:1473676-1474755	28.79
Red1WFtoAA-FTP_RNAIP	I:1949211-1949618	43.555
Red1WFtoAA-FTP_RNAIP	I:2026789-2027115	22.839
Red1WFtoAA-FTP_RNAIP	I:2078608-2079082	48.86
Red1WFtoAA-FTP_RNAIP	I:2155336-2156878	47.4917
Red1WFtoAA-FTP_RNAIP	I:2255760-2256479	22.67
Red1WFtoAA-FTP_RNAIP	I:2273677-2275291	36.29
Red1WFtoAA-FTP_RNAIP	I:2327863-2328646	45.01
Red1WFtoAA-FTP_RNAIP	I:2425700-2426168	38.08
Red1WFtoAA-FTP_RNAIP	I:2862436-2863820	21.625
Red1WFtoAA-FTP_RNAIP	I:3090307-3090898	26.996
Red1WFtoAA-FTP_RNAIP	I:3118706-3119254	27.675
Red1WFtoAA-FTP_RNAIP	I:3504353-3505677	22.335
Red1WFtoAA-FTP_RNAIP	I:409603-410067	45.244
Red1WFtoAA-FTP_RNAIP	I:4169221-4170747	16.525
Red1WFtoAA-FTP_RNAIP	I:4198225-4198760	22.79
Red1WFtoAA-FTP_RNAIP	I:4767897-4769810	19.9633
Red1WFtoAA-FTP_RNAIP	I:4780186-4781204	39.6983
Red1WFtoAA-FTP_RNAIP	I:4810637-4811445	10.63
Red1WFtoAA-FTP_RNAIP	I:4878159-4878587	37.7625
Red1WFtoAA-FTP_RNAIP	I:4916931-4917753	35.105
Red1WFtoAA-FTP_RNAIP	I:4930964-4931631	42.89
Red1WFtoAA-FTP_RNAIP	I:4932660-4933790	75.725
Red1WFtoAA-FTP_RNAIP	I:4978322-4979199	11.4
Red1WFtoAA-FTP_RNAIP	I:4989404-4989758	27.0511
Red1WFtoAA-FTP_RNAIP	I:5026212-5027550	26.8
Red1WFtoAA-FTP_RNAIP	I:5411770-5412271	59.6733
Red1WFtoAA-FTP_RNAIP	I:590658-591385	61.27
Red1WFtoAA-FTP_RNAIP	I:639399-639709	44.298
Red1WFtoAA-FTP_RNAIP	II:1073787-1074352	16.44
Red1WFtoAA-FTP_RNAIP	II:1080897-1081262	46.8627
Red1WFtoAA-FTP_RNAIP	II:1532995-1533960	28.2622
Red1WFtoAA-FTP_RNAIP	II:194167-195977	18.715
Red1WFtoAA-FTP_RNAIP	II:1949492-1950258	61.3833
Red1WFtoAA-FTP_RNAIP	II:1955621-1956693	21.1117
Red1WFtoAA-FTP_RNAIP	II:2021293-2021970	43.9268
Red1WFtoAA-FTP_RNAIP	II:2161512-2162256	55.62
Red1WFtoAA-FTP_RNAIP	II:2232785-2233898	38.435
Red1WFtoAA-FTP_RNAIP	II:2289671-2290258	31.86
Red1WFtoAA-FTP_RNAIP	II:2379600-2380126	17.65
Red1WFtoAA-FTP_RNAIP	II:262269-262822	25.16
Red1WFtoAA-FTP_RNAIP	II:2684971-2686354	34.245
Red1WFtoAA-FTP_RNAIP	II:3090824-3091747	40.3471
Red1WFtoAA-FTP_RNAIP	II:312774-313106	19.44
Red1WFtoAA-FTP_RNAIP	II:320614-321445	43.322
Red1WFtoAA-FTP_RNAIP	II:3397083-3398036	39.92
Red1WFtoAA-FTP_RNAIP	II:3457060-3458164	25.64
Red1WFtoAA-FTP_RNAIP	II:357921-358422	41.7083
Red1WFtoAA-FTP_RNAIP	II:359894-360374	27.32
Red1WFtoAA-FTP_RNAIP	II:3934450-3934829	25.4817
Red1WFtoAA-FTP_RNAIP	II:991506-992071	39.2183
Red1WFtoAA-FTP_RNAIP	III:117400-118437	33.4343
Red1WFtoAA-FTP_RNAIP	III:1257161-1257803	33.5443
Red1WFtoAA-FTP_RNAIP	III:1576576-1578064	21.7
Red1WFtoAA-FTP_RNAIP	III:1617644-1618262	32.975
Red1WFtoAA-FTP_RNAIP	III:2095713-2096021	26.8323
Red1WFtoAA-FTP_RNAIP	III:2220706-2221256	33.12
Red1WFtoAA-FTP_RNAIP	III:2222198-2222662	21.98
Red1WFtoAA-FTP_RNAIP	III:2363180-2363646	65.09
Red1WFtoAA-FTP_RNAIP	III:2373068-2373869	41.74
Red1WFtoAA-FTP_RNAIP	III:2390044-2391932	43.8925
Red1WFtoAA-FTP_RNAIP	III:2426495-2427895	24.55
Red1WFtoAA-FTP_RNAIP	III:526570-526950	33.4533
